# Supplementary material for: Large scale automated phylogenomic analysis of bacterial isolates and the Evergreen Online platform
Source: Commun Biol. 2020 Mar 20;3:137. doi: 10.1038/s42003-020-0869-5 (PMC7083913; doi:10.1038/s42003-020-0869-5)
Supplement: Supplementary file 2 — Supplementary Data 1 [file 42003_2020_869_MOESM2_ESM.txt]

Filename	Chromosome_length	Pw_oldstrains	Pw_newstrains	All_oldstrains	All_newstrains	Mapping	Pw_distance	Pw_distance_tree	Pw_ml_tree	All_distance	All_distance_tree	All_ml_tree	Pw_tree	All_tree
kmer_01062018_150291_0.log	3539446	695	52	433	52	1412	925	1	NA	23	0	6142	4	6145
kmer_01062018_150291_1.log	3080927	503	28	372	28	767	243	0	6085	40	0	3049	6087	3051
kmer_01062018_150291_10.log	1386136	162	2	142	2	599	10	0	1098	4	0	5509	1099	5510
kmer_01062018_150291_11.log	2437681	411	4	299	4	410	31	0	3630	22	0	1453	3631	1454
kmer_01062018_150291_12.log	1811750	371	2	346	2	480	50	0	4040	37	0	4398	4042	4400
kmer_01062018_150291_13.log	1672878	147	3	138	3	608	10	0	1387	8	0	1630	1388	1630
kmer_01062018_150291_14.log	2531804	122	4	80	4	752	20	0	2322	8	0	1092	2323	1092
kmer_01062018_150291_15.log	1311198	190	3	179	3	439	12	0	1281	11	0	1278	1281	1278
kmer_01062018_150291_16.log	3234278	592	10	468	10	607	94	0	15152	30	0	5238	15154	5240
kmer_01062018_150291_17.log	2256197	482	3	396	3	587	53	0	7694	21	0	5885	7696	5888
kmer_01062018_150291_18.log	2419189	835	9	607	9	471	162	4	NA	51	0	10365	9	10368
kmer_01062018_150291_19.log	4879583	88	1	77	1	331	3	0	835	32	0	753	836	753
kmer_01062018_150291_2.log	2004862	141	5	124	5	443	14	0	1291	9	0	1171	1291	1172
kmer_01062018_150291_20.log	1783911	513	4	428	4	689	35	0	5809	26	0	3601	5812	3602
kmer_01062018_150291_21.log	1599063	398	6	365	6	449	28	0	2990	21	0	3066	2991	3067
kmer_01062018_150291_22.log	1249136	125	3	107	3	496	11	0	2146	7	0	1823	2147	1824
kmer_01062018_150291_23.log	2151654	709	9	532	9	410	111	1	NA	40	0	6162	3	6164
kmer_01062018_150291_24.log	1812375	289	10	275	10	907	51	0	1680	20	0	2001	1681	2002
kmer_01062018_150291_25.log	4865682	47	1	45	1	332	3	0	806	9	0	709	806	710
kmer_01062018_150291_26.log	3424932	1237	14	666	14	458	280	5	NA	37	0	NA	10	3
kmer_01062018_150291_27.log	3776439	608	12	400	12	500	131	0	13711	25	0	3640	13713	3642
kmer_01062018_150291_28.log	4413763	2955	67	1027	67	2163	6786	124	NA	53	2	NA	146	9
kmer_01062018_150291_29.log	2086265	366	4	309	4	675	33	0	4235	16	0	2310	4236	2312
kmer_01062018_150291_3.log	2154495	179	6	153	6	525	24	0	3356	15	0	1786	3357	1786
kmer_01062018_150291_30.log	1887181	320	4	289	4	729	35	0	3883	15	0	2209	3884	2210
kmer_01062018_150291_31.log	4730612	143	1	134	1	324	7	0	1371	130	0	1029	1371	1030
kmer_01062018_150291_32.log	2184263	358	3	308	3	405	23	0	3726	16	0	2666	3728	2667
kmer_01062018_150291_33.log	4805440	76	1	58	1	373	4	0	852	11	0	736	852	736
kmer_01062018_150291_34.log	2203386	286	4	208	4	408	28	0	2269	11	0	1676	2270	1676
kmer_01062018_150291_35.log	1075310	78	3	69	3	664	12	0	901	22	0	655	902	656
kmer_01062018_150291_36.log	1935707	170	2	160	2	331	11	0	1840	9	0	1250	1841	1250
kmer_01062018_150291_37.log	1080306	68	2	67	2	411	4	0	641	5	0	780	641	781
kmer_01062018_150291_38.log	2057002	1435	2	1138	2	359	106	28	NA	65	11	NA	35	16
kmer_01062018_150291_39.log	1206066	347	11	275	11	468	39	0	2334	12	0	1566	2335	1567
kmer_01062018_150291_4.log	4799760	74	1	64	1	506	4	0	782	40	0	1284	783	1284
kmer_01062018_150291_40.log	1365814	330	12	284	12	962	93	0	2797	22	0	1671	2798	1672
kmer_01062018_150291_41.log	2903040	294	1	242	1	621	6	0	1355	298	0	984	1356	985
kmer_01062018_150291_42.log	1968571	1381	4	1112	4	568	126	15	NA	48	9	NA	21	18
kmer_01062018_150291_43.log	4827760	54	1	51	1	1063	3	0	719	11	0	675	719	675
kmer_01062018_150291_44.log	4711358	37	1	37	1	348	2	0	593	5	0	714	593	714
kmer_01062018_150291_45.log	5060525	28	1	28	1	277	2	0	759	4	0	664	759	664
kmer_01062018_150291_46.log	4947515	144	1	131	1	241	6	0	1462	82	0	1304	1463	1305
kmer_01062018_150291_47.log	4809836	120	1	109	1	381	6	0	1380	104	0	899	1380	900
kmer_01062018_150291_48.log	4884464	45	1	42	1	460	3	0	751	7	0	750	751	750
kmer_01062018_150291_49.log	5017219	138	1	118	1	270	7	0	1162	74	0	1284	1162	1285
kmer_01062018_150291_5.log	2423837	323	5	268	5	878	67	0	10297	19	0	2082	10298	2083
kmer_01062018_150291_50.log	5202850	13	1	13	1	549	2	0	567	2	0	492	567	492
kmer_01062018_150291_51.log	1969305	212	2	210	2	419	15	0	2719	11	0	1964	2720	1964
kmer_01062018_150291_52.log	3524355	761	17	690	17	645	284	1	NA	56	1	NA	4	3
kmer_01062018_150291_53.log	4382571	1553	42	991	42	1265	1733	9	NA	45	2	NA	18	8
kmer_01062018_150291_54.log	1668620	72	3	71	3	361	13	0	862	7	0	808	862	808
kmer_01062018_150291_55.log	2666675	378	9	352	9	554	59	0	4552	25	0	4238	4553	4239
kmer_01062018_150291_56.log	2946717	584	20	534	20	939	188	0	NA	59	0	8317	2	8319
kmer_01062018_150291_57.log	4677757	789	2	455	2	372	79	1	NA	20	0	16450	4	16452
kmer_01062018_150291_58.log	5131397	115	1	113	1	663	6	0	1106	89	0	1364	1106	1365
kmer_01062018_150291_59.log	4938880	41	1	54	1	425	3	0	925	22	0	882	925	882
kmer_01062018_150291_6.log	4697048	4451	60	1443	60	1470	8017	572	NA	78	7	NA	597	15
kmer_01062018_150291_60.log	882107	749	5	587	5	317	27	1	NA	14	0	7207	3	7209
kmer_01062018_150291_61.log	662105	169	2	144	2	94	4	0	1219	3	0	1010	1219	1010
kmer_01062018_150291_62.log	1742000	589	1	533	1	90	9	0	2861	781	0	3922	2863	3924
kmer_01062018_150291_63.log	824724	785	7	638	7	247	33	1	NA	18	0	7292	4	7295
kmer_01062018_150291_64.log	1691920	106	1	103	1	92	2	0	743	17	0	714	743	715
kmer_01062018_150291_65.log	1616554	262	1	229	1	298	4	0	1070	134	0	1078	1071	1079
kmer_01062018_150291_66.log	686896	284	3	233	3	111	9	0	1116	6	0	1473	1117	1473
kmer_01062018_150291_67.log	779709	227	2	196	2	90	5	0	2019	5	0	986	2020	987
kmer_01062018_150291_68.log	1777760	116	1	93	1	118	2	0	828	13	0	954	829	954
kmer_01062018_150291_69.log	1766400	104	1	96	1	400	2	0	734	18	0	850	734	850
kmer_01062018_150291_7.log	2723448	322	2	200	2	580	26	0	2295	10	0	1616	2296	1617
kmer_01062018_150291_8.log	1781176	259	2	213	2	744	15	0	1879	10	0	1289	1880	1289
kmer_01062018_150291_9.log	2858704	503	12	396	12	498	89	0	5337	29	0	2182	5339	2183
kmer_01082018_4830_0.log	3808293	1011	23	547	23	678	347	3	NA	41	0	7015	8	7018
kmer_01082018_4830_1.log	3628601	845	4	534	4	945	73	1	NA	21	0	5368	5	5370
kmer_01082018_4830_10.log	2599499	630	10	458	10	554	73	0	NA	30	0	4975	3	4977
kmer_01082018_4830_11.log	2255364	625	4	576	4	1084	89	0	NA	64	0	9173	2	9175
kmer_01082018_4830_12.log	4858880	315	1	281	1	312	21	0	3302	263	0	1832	3303	1833
kmer_01082018_4830_13.log	4581760	195	1	115	1	247	3	0	2742	35	0	1339	2742	1339
kmer_01082018_4830_14.log	1660748	317	7	303	7	520	24	0	1934	19	0	2067	1935	2068
kmer_01082018_4830_15.log	3339382	817	8	647	8	575	95	1	NA	39	0	NA	4	3
kmer_01082018_4830_16.log	3012371	814	12	663	12	597	123	1	NA	43	0	NA	4	3
kmer_01082018_4830_17.log	2738765	1099	18	795	18	698	234	3	NA	60	1	NA	7	4
kmer_01082018_4830_18.log	1578903	263	3	241	3	535	15	0	2267	13	0	2063	2268	2064
kmer_01082018_4830_19.log	2183882	813	21	690	21	1324	150	1	NA	54	1	NA	4	3
kmer_01082018_4830_2.log	3142972	367	6	307	6	458	34	0	4013	18	0	3897	4014	3898
kmer_01082018_4830_20.log	1923346	609	8	555	8	1219	49	0	NA	44	0	5189	2	5191
kmer_01082018_4830_21.log	1534563	229	4	202	4	1192	14	0	1616	11	0	1292	1617	1293
kmer_01082018_4830_22.log	2773506	956	13	717	13	1171	149	2	NA	50	0	NA	5	3
kmer_01082018_4830_23.log	2224715	537	3	500	3	456	54	0	4516	25	0	4579	4518	4581
kmer_01082018_4830_24.log	3704006	1700	39	807	39	1168	1053	13	NA	24	1	NA	22	5
kmer_01082018_4830_25.log	3908332	869	9	530	9	788	135	1	NA	29	0	6545	5	6548
kmer_01082018_4830_26.log	4594152	3844	79	1212	79	2242	7119	359	NA	65	5	NA	391	13
kmer_01082018_4830_27.log	2504561	593	19	493	19	533	109	0	NA	37	0	5298	3	5301
kmer_01082018_4830_28.log	2699099	555	21	482	21	778	112	0	5750	41	0	3995	5752	3997
kmer_01082018_4830_29.log	2248029	311	2	280	2	371	15	0	3037	12	0	1521	3038	1521
kmer_01082018_4830_3.log	1551938	63	2	61	2	486	3	0	808	3	0	800	808	800
kmer_01082018_4830_30.log	1471935	227	3	213	3	1119	12	0	1818	11	0	1467	1819	1468
kmer_01082018_4830_31.log	2393839	488	9	421	9	474	48	0	4017	25	0	3150	4019	3151
kmer_01082018_4830_32.log	3118019	575	3	378	3	485	36	0	7673	17	0	4414	7675	4415
kmer_01082018_4830_33.log	4779280	263	1	234	1	340	9	0	1762	147	0	1500	1763	1501
kmer_01082018_4830_34.log	2161397	1765	16	1282	16	1400	298	14	NA	70	5	NA	24	13
kmer_01082018_4830_35.log	1215692	409	4	328	4	839	15	0	2005	13	0	1387	2007	1389
kmer_01082018_4830_36.log	2958880	360	1	328	1	794	8	0	1706	215	0	1590	1708	1591
kmer_01082018_4830_37.log	1386497	411	2	332	2	800	12	0	2133	11	0	1236	2135	1237
kmer_01082018_4830_38.log	2874400	275	1	241	1	803	6	0	1352	113	0	1081	1353	1082
kmer_01082018_4830_39.log	1367010	463	2	393	2	1093	14	0	1915	14	0	1752	1917	1754
kmer_01082018_4830_4.log	2688228	429	3	348	3	438	25	0	5014	17	0	3121	5015	3123
kmer_01082018_4830_40.log	3010620	240	1	163	1	77	5	0	1021	15	0	940	1022	940
kmer_01082018_4830_41.log	2903040	356	1	301	1	180	8	0	1563	162	0	1614	1564	1616
kmer_01082018_4830_42.log	2057757	1700	15	1246	15	1314	255	12	NA	52	4	NA	20	12
kmer_01082018_4830_43.log	2407922	185	5	180	5	776	18	0	1240	12	0	1942	1240	1943
kmer_01082018_4830_44.log	4797106	143	1	140	1	385	5	0	1161	66	0	1286	1162	1286
kmer_01082018_4830_45.log	1278960	47	2	46	2	568	4	0	677	4	0	727	677	727
kmer_01082018_4830_46.log	5134536	91	1	88	1	790	4	0	903	31	0	809	904	809
kmer_01082018_4830_47.log	5041399	226	1	211	1	586	8	0	1974	89	0	1507	1975	1508
kmer_01082018_4830_48.log	4821620	86	1	83	1	257	4	0	786	29	0	872	787	872
kmer_01082018_4830_49.log	2756793	181	3	167	3	930	14	0	1411	9	0	1242	1411	1243
kmer_01082018_4830_5.log	4794485	6647	98	1800	98	2264	18646	2550	NA	115	14	NA	2608	27
kmer_01082018_4830_50.log	5191331	67	1	78	1	268	3	0	810	27	0	833	811	834
kmer_01082018_4830_51.log	4809836	139	1	128	1	1227	5	0	1118	59	0	1324	1118	1325
kmer_01082018_4830_52.log	2633572	292	4	289	4	811	23	0	3448	15	0	3235	3449	3236
kmer_01082018_4830_53.log	2259699	187	2	175	2	819	11	0	1270	9	0	1331	1271	1332
kmer_01082018_4830_54.log	4641600	287	1	204	1	496	11	0	6361	33	0	2606	6362	2607
kmer_01082018_4830_55.log	4603777	55	1	52	1	552	3	0	794	10	0	754	794	754
kmer_01082018_4830_56.log	4013570	1099	34	958	34	978	665	3	NA	48	2	NA	7	6
kmer_01082018_4830_57.log	5321754	2161	38	1168	38	1823	1900	30	NA	53	3	NA	45	10
kmer_01082018_4830_58.log	1955530	117	4	111	4	453	11	0	1226	9	0	1164	1227	1164
kmer_01082018_4830_59.log	3144111	544	18	487	18	712	115	0	6736	40	0	7269	6738	7271
kmer_01082018_4830_6.log	2858188	510	7	296	7	828	49	0	2328	17	0	1687	2330	1689
kmer_01082018_4830_60.log	3344456	836	23	755	23	1034	247	1	NA	60	1	NA	4	3
kmer_01082018_4830_61.log	5021812	96	1	67	1	696	4	0	1222	18	0	789	1222	790
kmer_01082018_4830_62.log	4643520	32	1	32	1	555	2	0	717	4	0	734	717	734
kmer_01082018_4830_63.log	1454497	129	2	127	2	799	7	0	1210	7	0	982	1211	982
kmer_01082018_4830_64.log	4948797	107	1	105	1	513	5	0	1216	37	0	1013	1216	1013
kmer_01082018_4830_65.log	959710	860	20	669	20	232	69	2	NA	20	0	NA	5	3
kmer_01082018_4830_66.log	1675040	196	1	164	1	448	2	0	867	31	0	1157	868	1158
kmer_01082018_4830_67.log	1175307	838	25	749	25	277	95	1	NA	28	1	NA	4	3
kmer_01082018_4830_68.log	903826	979	20	779	20	233	78	2	NA	22	1	NA	7	4
kmer_01082018_4830_69.log	713102	238	4	214	4	167	6	0	1086	5	0	968	1087	969
kmer_01082018_4830_7.log	1943246	400	9	333	9	521	35	0	3240	20	0	1932	3242	1934
kmer_01082018_4830_70.log	702261	291	10	254	10	236	13	0	1288	8	0	1050	1289	1051
kmer_01082018_4830_71.log	789268	136	2	128	2	171	3	0	1050	3	0	1013	1052	1013
kmer_01082018_4830_72.log	671348	123	3	110	3	170	3	0	879	3	0	808	880	808
kmer_01082018_4830_73.log	742607	350	18	287	18	245	22	0	1448	11	0	1230	1450	1231
kmer_01082018_4830_74.log	859586	307	18	257	18	240	24	0	1671	12	0	1291	1673	1292
kmer_01082018_4830_75.log	1642720	41	1	37	1	157	1	0	517	2	0	536	517	536
kmer_01082018_4830_76.log	758267	122	2	112	2	180	3	0	907	2	0	1012	907	1012
kmer_01082018_4830_77.log	824179	492	7	409	7	234	16	0	1963	11	0	1758	1965	1760
kmer_01082018_4830_78.log	794909	336	10	302	10	224	14	0	1505	8	0	1292	1506	1293
kmer_01082018_4830_8.log	3507682	836	17	631	17	730	251	1	NA	41	0	NA	5	3
kmer_01082018_4830_9.log	1909966	236	3	207	3	478	12	0	1270	8	0	1028	1271	1029
kmer_01092018_45340_0.log	2734896	455	2	366	2	403	26	0	4649	16	0	4002	4651	4003
kmer_01092018_45340_1.log	4804612	7593	46	1891	46	1113	8540	3870	NA	125	16	NA	3937	31
kmer_01092018_45340_10.log	3040366	867	8	693	8	747	135	1	NA	39	0	NA	5	3
kmer_01092018_45340_11.log	2816033	1285	9	889	9	377	177	5	NA	57	2	NA	10	5
kmer_01092018_45340_12.log	1599751	277	3	252	3	506	34	0	1822	23	0	2119	1823	2120
kmer_01092018_45340_13.log	2242413	919	17	777	17	895	239	2	NA	56	1	NA	7	4
kmer_01092018_45340_14.log	1969668	684	10	622	10	492	64	0	NA	59	0	NA	3	2
kmer_01092018_45340_15.log	1544152	243	2	210	2	247	11	0	2481	10	0	1228	2482	1229
kmer_01092018_45340_16.log	2795694	1039	9	761	9	467	189	2	NA	56	1	NA	6	4
kmer_01092018_45340_17.log	4756720	568	1	530	1	339	19	0	3585	770	0	3451	3717	3453
kmer_01092018_45340_18.log	3719776	1884	15	837	15	644	835	17	NA	37	1	NA	28	6
kmer_01092018_45340_19.log	3924445	930	2	562	2	354	64	2	NA	16	0	8378	5	8381
kmer_01092018_45340_2.log	1989313	453	5	369	5	380	29	0	3504	19	0	3815	3506	3817
kmer_01092018_45340_20.log	4604950	4052	42	1238	42	1348	3772	412	NA	39	4	NA	444	12
kmer_01092018_45340_21.log	2542234	651	6	526	6	502	64	0	NA	26	0	7240	3	7243
kmer_01092018_45340_22.log	2740514	605	6	522	6	419	50	0	NA	28	0	3912	2	3914
kmer_01092018_45340_23.log	2945785	354	2	317	2	501	20	0	2795	12	0	1761	2796	1763
kmer_01092018_45340_24.log	1484626	242	4	226	4	476	15	0	2173	12	0	2188	2173	2319
kmer_01092018_45340_25.log	2504200	555	3	475	3	520	70	0	10149	22	0	4160	10151	4162
kmer_01092018_45340_26.log	2589754	148	2	117	2	445	9	0	1834	6	0	1000	1834	1000
kmer_01092018_45340_27.log	3188504	669	14	423	14	438	111	0	NA	29	0	4364	3	4366
kmer_01092018_45340_28.log	4737440	150	1	139	1	264	5	0	1264	73	0	1040	1296	1171
kmer_01092018_45340_29.log	4779280	277	1	247	1	253	9	0	1924	165	0	1611	1925	1612
kmer_01092018_45340_3.log	3564336	960	5	705	5	425	104	2	NA	34	1	NA	8	4
kmer_01092018_45340_30.log	2185286	1901	3	1389	3	468	123	19	NA	72	6	NA	30	13
kmer_01092018_45340_31.log	2927680	430	1	345	1	235	6	0	2539	220	0	1681	2541	1682
kmer_01092018_45340_32.log	1091750	372	11	336	11	273	21	0	1782	13	0	1298	1783	1299
kmer_01092018_45340_33.log	1427079	430	2	349	2	234	13	0	2812	12	0	1543	2814	1545
kmer_01092018_45340_34.log	1393421	485	11	413	11	271	29	0	2212	16	0	2100	2214	2102
kmer_01092018_45340_35.log	2903040	373	1	318	1	620	5	0	1823	168	0	1619	1824	1620
kmer_01092018_45340_36.log	2081364	1826	2	1343	2	449	94	16	NA	48	6	NA	25	13
kmer_01092018_45340_37.log	4758560	105	1	94	1	225	3	0	2094	30	0	1265	2095	1265
kmer_01092018_45340_38.log	1903519	156	2	153	2	238	8	0	1160	8	0	1269	1161	1269
kmer_01092018_45340_39.log	5041399	268	1	241	1	198	9	0	3402	73	0	2155	3403	2156
kmer_01092018_45340_4.log	1927920	254	7	220	7	549	21	0	1185	8	0	1179	1186	1180
kmer_01092018_45340_40.log	4821620	96	1	93	1	186	2	0	850	33	0	865	981	866
kmer_01092018_45340_41.log	4929892	58	1	58	1	251	3	0	718	11	0	734	718	734
kmer_01092018_45340_42.log	4827760	76	1	72	1	245	2	0	815	14	0	803	815	803
kmer_01092018_45340_43.log	4947515	190	1	176	1	237	7	0	1874	72	0	1245	1875	1246
kmer_01092018_45340_44.log	5144240	28	1	28	1	269	2	0	745	3	0	726	745	726
kmer_01092018_45340_45.log	2771580	152	5	146	5	277	16	0	1393	11	0	1250	1394	1250
kmer_01092018_45340_46.log	1591641	72	2	70	2	198	3	0	736	3	0	818	820	818
kmer_01092018_45340_47.log	5332592	2413	5	1221	5	451	421	50	NA	34	4	NA	67	13
kmer_01092018_45340_48.log	2851797	140	75	132	75	2123	140	0	1508	14	0	1322	1508	1323
kmer_01092018_45340_49.log	5021812	109	1	80	1	181	3	0	1639	24	0	862	1640	863
kmer_01092018_45340_5.log	2611172	667	3	476	3	461	41	0	NA	25	0	4577	3	4579
kmer_01092018_45340_50.log	4977551	1214	2	510	2	250	106	5	NA	18	0	16159	10	16162
kmer_01092018_45340_51.log	3050133	262	2	207	2	228	17	0	2193	8	0	1766	2303	1766
kmer_01092018_45340_52.log	3101435	268	2	260	2	220	12	0	1974	8	0	1856	1976	1857
kmer_01092018_45340_53.log	2250801	117	3	130	3	258	7	0	1079	5	0	1157	1079	1157
kmer_01092018_45340_54.log	1712320	933	1	720	1	485	17	2	NA	481	1	NA	4	3
kmer_01092018_45340_55.log	1664560	52	1	51	1	538	1	0	621	4	0	470	621	471
kmer_01092018_45340_56.log	1193383	958	2	842	2	558	25	2	NA	22	1	NA	4	4
kmer_01092018_45340_57.log	1641440	1083	1	851	1	455	15	3	NA	685	1	NA	6	5
kmer_01092018_45340_58.log	719116	261	5	233	5	782	7	0	1074	5	0	978	1075	979
kmer_01092018_45340_59.log	802549	156	2	144	2	750	3	0	922	3	0	942	923	943
kmer_01092018_45340_6.log	2334697	690	3	628	3	516	45	0	NA	43	0	NA	2	2
kmer_01092018_45340_60.log	770437	394	2	314	2	553	8	0	1655	4	0	1286	1656	1287
kmer_01092018_45340_61.log	869125	349	3	285	3	607	8	0	2373	6	0	1298	2375	1299
kmer_01092018_45340_62.log	1669280	540	1	442	1	546	5	0	2182	182	0	1805	2184	1806
kmer_01092018_45340_63.log	803206	383	2	337	2	459	7	0	1858	6	0	1467	1859	1469
kmer_01092018_45340_64.log	1720480	11	1	11	1	918	0	0	661	0	0	493	661	493
kmer_01092018_45340_65.log	1684743	14	1	21	1	475	0	0	505	1	0	429	505	429
kmer_01092018_45340_66.log	1673221	25	1	25	1	900	1	0	726	1	0	387	726	387
kmer_01092018_45340_67.log	1658751	5	1	5	1	467	0	0	468	0	0	526	468	526
kmer_01092018_45340_7.log	2067078	322	3	287	3	503	20	0	2886	15	0	1381	2888	1382
kmer_01092018_45340_8.log	1678498	351	2	334	2	224	15	0	2687	16	0	1893	2689	1895
kmer_01092018_45340_9.log	3382956	917	6	720	6	470	93	2	NA	43	1	NA	5	3
kmer_02042018_141042_0.log	4655273	3706	3	1287	3	447	592	355	NA	62	5	NA	382	14
kmer_02042018_141042_1.log	4841840	701	1	507	1	207	24	1	NA	3530	0	5235	3	5237
kmer_02042018_141042_10.log	2032772	275	6	235	6	1031	51	0	2182	20	0	2117	2183	2118
kmer_02042018_141042_11.log	4762800	219	1	167	1	386	8	0	3145	292	0	1748	3145	1749
kmer_02042018_141042_12.log	4779280	135	1	129	1	370	10	0	1922	85	0	1004	1922	1005
kmer_02042018_141042_13.log	3799520	2	1	2	1	338	1	0	NA	1	0	NA	0	0
kmer_02042018_141042_14.log	4641600	226	1	158	1	561	27	0	3831	189	0	1519	3832	1520
kmer_02042018_141042_2.log	4694320	401	1	342	1	235	15	0	2695	1392	0	2206	2697	2207
kmer_02042018_141042_3.log	4634161	587	1	431	1	244	25	0	14378	7898	0	4952	14381	4954
kmer_02042018_141042_4.log	4756720	184	1	171	1	251	6	0	4384	276	0	1563	4385	1564
kmer_02042018_141042_5.log	3039291	1008	2	600	2	472	68	2	NA	27	0	8973	6	8975
kmer_02042018_141042_6.log	4216875	2260	849	852	849	16675	53930	50	NA	117	1	NA	69	8
kmer_02042018_141042_7.log	1818953	275	4	236	4	782	27	0	4255	16	0	1704	4256	1705
kmer_02042018_141042_8.log	4660880	235	1	208	1	202	9	0	1393	469	0	1221	1393	1221
kmer_02042018_141042_9.log	4730612	92	1	86	1	266	4	0	741	40	0	870	741	870
kmer_02062018_182273_0.log	3531544	713	24	440	24	1820	415	1	NA	47	0	7678	4	7681
kmer_02062018_182273_1.log	3212367	525	23	385	23	1076	205	0	34310	33	0	3489	34312	3491
kmer_02062018_182273_10.log	4686720	4	1	7	1	376	1	0	429	1	0	404	429	404
kmer_02062018_182273_11.log	1813405	372	3	347	3	413	22	0	5441	19	0	5084	5442	5085
kmer_02062018_182273_12.log	1673864	149	3	140	3	376	14	0	1696	15	0	1408	1697	1408
kmer_02062018_182273_13.log	1312612	193	3	182	3	969	14	0	1333	12	0	1288	1334	1289
kmer_02062018_182273_14.log	4746960	600	1	474	1	326	22	0	14846	2458	0	6530	14848	6532
kmer_02062018_182273_15.log	2258768	483	11	397	11	885	95	0	4962	38	0	4725	5094	4727
kmer_02062018_182273_16.log	2416880	839	6	609	6	385	105	2	NA	45	0	8323	4	8325
kmer_02062018_182273_17.log	1088527	88	2	77	2	339	6	0	912	6	0	913	912	913
kmer_02062018_182273_18.log	1787049	514	3	429	3	821	21	0	6712	13	0	2454	6714	2456
kmer_02062018_182273_19.log	1599047	400	4	367	4	455	24	0	3224	26	0	2154	3226	2155
kmer_02062018_182273_2.log	4519823	146	1	129	1	174	6	0	1188	65	0	1020	1189	1021
kmer_02062018_182273_20.log	4651760	126	1	108	1	428	4	0	1509	91	0	916	1510	917
kmer_02062018_182273_21.log	2152179	713	6	536	6	733	108	1	NA	61	0	7300	3	7304
kmer_02062018_182273_22.log	1809816	296	5	282	5	579	29	0	1646	15	0	1534	1647	1536
kmer_02062018_182273_23.log	3427411	1245	13	667	13	712	267	4	NA	38	0	NA	10	4
kmer_02062018_182273_24.log	3777588	615	12	403	12	666	212	0	29312	26	0	3244	29315	3246
kmer_02062018_182273_25.log	4412970	2971	64	1031	64	1686	5713	119	NA	35	2	NA	144	11
kmer_02062018_182273_26.log	2090031	368	6	311	6	538	36	0	9596	18	0	8246	9598	8248
kmer_02062018_182273_27.log	1887808	321	5	290	5	382	36	0	3118	20	0	2904	3120	2906
kmer_02062018_182273_28.log	4651400	250	1	224	1	666	10	0	1912	493	0	2488	1913	2488
kmer_02062018_182273_29.log	2663218	144	3	135	3	383	13	0	1048	7	0	1097	1049	1098
kmer_02062018_182273_3.log	5062936	181	1	155	1	310	8	0	1986	305	0	1435	1987	1436
kmer_02062018_182273_30.log	4648080	124	1	117	1	905	10	0	1362	176	0	2396	1362	2397
kmer_02062018_182273_31.log	2184343	360	2	310	2	388	19	0	2201	14	0	1949	2202	1950
kmer_02062018_182273_32.log	2214397	290	5	210	5	451	34	0	3210	12	0	1491	3211	1492
kmer_02062018_182273_33.log	1081394	79	2	70	2	644	3	0	794	4	0	753	794	754
kmer_02062018_182273_34.log	1941959	172	6	161	6	458	20	0	1162	12	0	1054	1163	1055
kmer_02062018_182273_35.log	4574800	70	1	69	1	219	3	0	794	23	0	762	795	763
kmer_02062018_182273_36.log	4791723	30	1	19	1	214	2	0	730	2	0	499	730	499
kmer_02062018_182273_37.log	2057030	1437	2	1140	2	477	74	8	NA	45	3	NA	16	8
kmer_02062018_182273_38.log	2927680	348	1	275	1	269	5	0	2069	535	0	1695	2071	1696
kmer_02062018_182273_39.log	1355861	332	3	285	3	469	19	0	2237	11	0	2276	2238	2277
kmer_02062018_182273_4.log	2429198	326	5	269	5	413	55	0	10001	15	0	1619	10002	1621
kmer_02062018_182273_40.log	1968545	1383	2	1114	2	497	66	7	NA	38	3	NA	14	9
kmer_02062018_182273_41.log	4797106	103	1	100	1	210	5	0	907	62	0	816	907	816
kmer_02062018_182273_42.log	4702107	13	1	13	1	274	2	0	477	4	0	508	477	508
kmer_02062018_182273_43.log	1717950	97	2	97	2	384	6	0	909	6	0	1068	909	1068
kmer_02062018_182273_44.log	5310511	68	1	68	1	600	4	0	838	22	0	805	838	805
kmer_02062018_182273_45.log	5060525	29	1	29	1	374	2	0	625	4	0	666	625	666
kmer_02062018_182273_46.log	4947515	145	1	132	1	387	6	0	1028	92	0	1806	1028	1807
kmer_02062018_182273_47.log	1339732	36	2	47	2	593	4	0	652	5	0	749	652	749
kmer_02062018_182273_48.log	5017219	139	1	119	1	342	5	0	1072	82	0	1098	1073	1098
kmer_02062018_182273_49.log	4863599	214	1	212	1	182	5	0	2010	469	0	1425	2010	1426
kmer_02062018_182273_5.log	4696969	4483	61	1451	61	1928	9378	901	NA	82	8	NA	931	18
kmer_02062018_182273_50.log	4641600	238	1	168	1	760	6	0	3107	189	0	1386	3108	1387
kmer_02062018_182273_51.log	5000386	87	1	86	1	260	5	0	847	33	0	857	848	857
kmer_02062018_182273_52.log	3523270	775	5	700	5	624	116	1	NA	42	1	NA	4	3
kmer_02062018_182273_53.log	4388482	1579	23	998	23	948	1423	23	NA	89	3	NA	32	9
kmer_02062018_182273_54.log	2664751	385	2	359	2	588	31	0	7425	19	0	5092	7426	5093
kmer_02062018_182273_55.log	2951161	603	8	552	8	433	81	0	NA	33	0	4942	2	4944
kmer_02062018_182273_56.log	4678511	791	2	457	2	349	64	1	NA	17	0	9408	3	9410
kmer_02062018_182273_57.log	882551	754	5	590	5	308	82	4	NA	27	1	8944	7	8946
kmer_02062018_182273_58.log	1675040	171	1	145	1	71	3	0	1141	28	0	929	1142	930
kmer_02062018_182273_59.log	1641440	789	1	641	1	252	18	1	NA	2494	0	4970	4	4973
kmer_02062018_182273_6.log	2730885	323	5	201	5	430	44	0	2997	12	0	2333	2998	2333
kmer_02062018_182273_60.log	1636000	198	1	178	1	725	11	0	1039	71	0	1055	1039	1119
kmer_02062018_182273_61.log	1616554	263	1	230	1	75	2	0	1011	120	0	988	1012	989
kmer_02062018_182273_62.log	1672837	287	1	235	1	79	4	0	1095	129	0	1218	1096	1219
kmer_02062018_182273_63.log	784004	229	3	197	3	252	7	0	1216	5	0	1243	1272	1244
kmer_02062018_182273_64.log	1766400	105	1	97	1	30	2	0	813	12	0	898	813	898
kmer_02062018_182273_65.log	1669280	381	1	326	1	103	6	0	1924	338	0	1874	1925	1876
kmer_02062018_182273_66.log	215720	9	2	18	2	206	1	0	497	1	0	504	497	504
kmer_02062018_182273_7.log	1784387	261	5	215	5	435	26	0	2312	16	0	1830	2313	1830
kmer_02062018_182273_8.log	2861489	509	10	401	10	521	78	0	7153	34	0	5689	7155	5691
kmer_02062018_182273_9.log	1392366	163	3	142	3	494	9	0	1051	6	0	916	1052	917
kmer_02072018_137892_0.log	3788265	966	9	534	9	585	149	2	NA	27	0	13735	7	13738
kmer_02072018_137892_1.log	4607202	783	1	504	1	870	28	1	NA	348	0	5957	4	5959
kmer_02072018_137892_10.log	1547092	200	3	175	3	471	10	0	1442	7	0	1146	1443	1146
kmer_02072018_137892_11.log	2526642	498	4	356	4	470	35	0	4504	18	0	2331	4506	2332
kmer_02072018_137892_12.log	2042426	453	4	420	4	673	66	0	9487	39	0	8002	9489	8004
kmer_02072018_137892_13.log	1876018	249	5	230	5	600	45	0	3048	20	0	1708	3050	1709
kmer_02072018_137892_14.log	4581760	165	1	94	1	197	3	0	1863	26	0	1428	1863	1428
kmer_02072018_137892_15.log	1500436	257	2	247	2	368	12	0	2120	11	0	1626	2121	1627
kmer_02072018_137892_16.log	3301972	689	5	548	5	492	59	0	NA	28	0	7418	2	7421
kmer_02072018_137892_17.log	2942916	661	11	548	11	698	90	0	NA	32	0	7095	3	7098
kmer_02072018_137892_18.log	2527855	956	3	694	3	557	95	2	NA	32	0	NA	6	4
kmer_02072018_137892_19.log	4879583	114	1	100	1	168	5	0	1052	45	0	991	1053	991
kmer_02072018_137892_2.log	2312069	271	6	236	6	455	27	0	2876	14	0	1930	2877	1931
kmer_02072018_137892_20.log	2005763	617	2	519	2	241	27	0	NA	21	0	3201	3	3203
kmer_02072018_137892_21.log	1759710	482	2	442	2	650	29	0	5750	30	0	5088	5752	5090
kmer_02072018_137892_22.log	2607635	820	3	617	3	567	86	3	NA	48	0	NA	5	2
kmer_02072018_137892_23.log	2082715	437	5	409	5	614	55	0	5438	25	0	6528	5440	6530
kmer_02072018_137892_24.log	3529307	1503	8	727	8	510	355	20	NA	43	1	NA	27	4
kmer_02072018_137892_25.log	4618000	8	1	8	1	292	1	0	502	2	0	604	502	604
kmer_02072018_137892_26.log	3831511	705	3	448	3	284	55	1	NA	19	0	5115	3	5117
kmer_02072018_137892_27.log	4491431	3349	37	1088	37	1220	3916	241	NA	54	3	NA	274	11
kmer_02072018_137892_28.log	2331553	481	9	400	9	696	52	0	5559	23	0	4043	5560	4045
kmer_02072018_137892_29.log	2619198	432	6	378	6	411	35	0	2714	20	0	2371	2716	2373
kmer_02072018_137892_3.log	2549922	365	4	293	4	372	25	0	3885	14	0	2209	3886	2211
kmer_02072018_137892_30.log	2873097	262	11	241	11	456	43	0	1543	19	0	1604	1544	1605
kmer_02072018_137892_31.log	4648080	148	1	140	1	477	5	0	1438	101	0	2012	1438	2012
kmer_02072018_137892_32.log	4706080	422	1	362	1	259	14	0	2766	364	0	1997	2769	1998
kmer_02072018_137892_33.log	4805440	97	1	71	1	175	4	0	1232	17	0	761	1233	761
kmer_02072018_137892_34.log	2913069	414	6	281	6	396	40	0	8575	10	0	3566	8577	3567
kmer_02072018_137892_35.log	4977480	34	1	33	1	206	2	0	605	7	0	473	606	473
kmer_02072018_137892_36.log	2371803	228	3	206	3	361	33	0	2976	14	0	1471	2976	1472
kmer_02072018_137892_37.log	2176759	87	2	81	2	733	6	0	983	3	0	874	984	874
kmer_02072018_137892_38.log	1106139	75	2	74	2	648	4	0	734	3	0	750	735	750
kmer_02072018_137892_39.log	4791723	42	1	30	1	165	2	0	439	4	0	535	440	536
kmer_02072018_137892_4.log	4760798	5520	59	1625	59	1469	9330	1452	NA	116	12	NA	1500	23
kmer_02072018_137892_40.log	5017219	149	1	129	1	434	7	0	1327	57	0	1106	1328	1106
kmer_02072018_137892_41.log	2543202	264	2	262	2	320	16	0	1507	12	0	1690	1508	1691
kmer_02072018_137892_42.log	5697240	966	1	863	1	370	39	2	NA	1747	1	NA	5	5
kmer_02072018_137892_43.log	5497079	1942	290	1114	290	1630	25911	20	NA	50	3	NA	33	NA
kmer_02072018_137892_44.log	5371077	472	1	432	1	539	23	0	7444	451	0	6184	7446	6186
kmer_02072018_137892_5.log	4809037	359	1	214	1	532	7	0	2675	112	0	1556	2676	1557
kmer_02072018_137892_6.log	1864759	329	3	272	3	387	18	0	2058	13	0	2063	2059	2064
kmer_02072018_137892_7.log	4864400	81	1	79	1	335	3	0	994	25	0	909	995	909
kmer_02072018_137892_8.log	3101421	671	6	527	6	1004	88	0	NA	33	0	49701	2	49703
kmer_02072018_137892_9.log	4817760	59	1	59	1	294	3	0	593	15	0	705	594	705
kmer_02082018_22378_0.log	3810130	1019	22	550	22	779	328	3	NA	42	0	6014	9	6018
kmer_02082018_22378_1.log	3630856	849	11	536	11	539	132	1	NA	27	0	5992	5	5995
kmer_02082018_22378_10.log	3746274	238	1	209	1	232	3	0	1270	102	0	980	1271	981
kmer_02082018_22378_11.log	2598938	635	5	460	5	823	40	0	NA	18	0	5703	2	5705
kmer_02082018_22378_12.log	2256337	627	6	577	6	810	89	0	NA	70	0	13680	3	13682
kmer_02082018_22378_13.log	4858880	316	1	282	1	275	11	0	2057	261	0	2013	2058	2014
kmer_02082018_22378_14.log	1660317	322	2	308	2	316	14	0	2219	15	0	1764	2220	1765
kmer_02082018_22378_15.log	3340307	823	9	652	9	684	106	1	NA	40	0	NA	4	2
kmer_02082018_22378_16.log	3013884	818	7	667	7	361	85	1	NA	41	0	NA	4	3
kmer_02082018_22378_17.log	2738235	1111	17	800	17	735	228	3	NA	56	1	NA	7	4
kmer_02082018_22378_18.log	2215294	825	21	702	21	687	161	1	NA	53	0	NA	4	3
kmer_02082018_22378_19.log	1926590	615	4	560	4	334	36	0	NA	43	0	4316	4	4318
kmer_02082018_22378_2.log	5062936	371	1	309	1	226	13	0	5014	196	0	3499	5016	3500
kmer_02082018_22378_20.log	1535538	230	3	203	3	339	12	0	1835	10	0	1243	1836	1244
kmer_02082018_22378_21.log	2776976	964	8	718	8	429	106	2	NA	45	0	NA	6	3
kmer_02082018_22378_22.log	2225480	538	4	501	4	301	32	0	6503	26	0	5554	6504	5556
kmer_02082018_22378_23.log	3705254	1718	25	807	25	664	706	13	NA	51	1	NA	23	5
kmer_02082018_22378_24.log	3920050	874	23	532	23	408	303	2	NA	41	0	9533	5	9536
kmer_02082018_22378_25.log	4594250	3860	28	1214	28	1144	2322	341	NA	81	4	NA	378	14
kmer_02082018_22378_26.log	4755700	222	1	174	1	248	7	0	4729	50	0	3107	4730	3108
kmer_02082018_22378_27.log	2507227	604	6	501	6	556	49	0	NA	18	0	6561	3	6563
kmer_02082018_22378_28.log	2693987	561	10	487	10	581	64	0	7419	31	0	3114	7422	3116
kmer_02082018_22378_29.log	2931870	341	5	306	5	320	29	0	3078	16	0	1549	3079	1550
kmer_02082018_22378_3.log	4916000	63	1	61	1	256	3	0	867	15	0	836	867	837
kmer_02082018_22378_30.log	4648080	229	1	215	1	712	4	0	1236	154	0	1400	1237	1401
kmer_02082018_22378_31.log	2388956	494	2	426	2	282	24	0	4181	19	0	3005	4183	3007
kmer_02082018_22378_32.log	2575068	139	2	109	2	254	8	0	1336	6	0	1170	1337	1171
kmer_02082018_22378_33.log	3130166	578	55	379	55	869	374	0	NA	20	0	3511	3	3512
kmer_02082018_22378_34.log	1308156	131	11	121	11	308	19	0	1118	15	0	924	1119	924
kmer_02082018_22378_35.log	2370629	264	2	235	2	292	14	0	1584	11	0	1541	1585	1542
kmer_02082018_22378_36.log	2161743	1779	9	1295	9	507	195	14	NA	65	5	NA	22	12
kmer_02082018_22378_37.log	2927680	413	1	332	1	504	9	0	2049	213	0	1652	2114	1653
kmer_02082018_22378_38.log	1388466	413	2	333	2	522	14	0	2442	11	0	1477	2443	1479
kmer_02082018_22378_39.log	3000400	171	1	149	1	406	4	0	880	56	0	849	881	849
kmer_02082018_22378_4.log	1910725	144	6	128	6	311	15	0	1273	12	0	1540	1274	1540
kmer_02082018_22378_40.log	1388719	357	2	302	2	534	12	0	1456	9	0	1567	1457	1568
kmer_02082018_22378_41.log	2058063	1713	8	1258	8	503	225	13	NA	47	5	NA	23	11
kmer_02082018_22378_42.log	5226330	2	1	2	1	303	1	0	NA	2	0	NA	0	0
kmer_02082018_22378_43.log	5348284	1	1	1	1	320	2	NA	NA	2	NA	NA	NA	NA
kmer_02082018_22378_44.log	2080681	85	2	80	2	243	6	0	1181	4	0	1148	1181	1149
kmer_02082018_22378_45.log	2430862	190	6	185	6	366	22	0	1806	14	0	1423	1807	1424
kmer_02082018_22378_46.log	1825758	144	5	141	5	386	14	0	1107	10	0	1120	1108	1120
kmer_02082018_22378_47.log	4886160	22	1	21	1	267	2	0	545	3	0	598	545	598
kmer_02082018_22378_48.log	4827630	49	1	48	1	271	2	0	704	9	0	684	704	691
kmer_02082018_22378_49.log	2170797	92	2	89	2	276	6	0	1057	5	0	1065	1058	1065
kmer_02082018_22378_5.log	2690357	430	2	349	2	519	15	0	3966	11	0	4540	3968	4541
kmer_02082018_22378_50.log	2165118	53	5	53	5	336	9	0	739	8	0	760	740	761
kmer_02082018_22378_51.log	3332687	227	11	212	11	347	42	0	1841	19	0	1468	1842	1468
kmer_02082018_22378_52.log	5146228	23	1	23	1	233	2	0	744	3	0	523	744	524
kmer_02082018_22378_53.log	1709833	87	2	84	2	316	6	0	862	5	0	807	863	807
kmer_02082018_22378_54.log	4818512	10	1	10	1	294	1	0	486	2	0	481	486	481
kmer_02082018_22378_55.log	4830073	63	1	63	1	235	3	0	806	18	0	727	807	727
kmer_02082018_22378_56.log	5310511	91	1	89	1	274	4	0	833	26	0	799	833	799
kmer_02082018_22378_57.log	2078152	87	23	85	23	445	42	0	977	27	0	837	977	837
kmer_02082018_22378_58.log	1166405	48	2	48	2	302	4	0	734	4	0	749	734	750
kmer_02082018_22378_59.log	4901865	53	1	52	1	250	3	0	784	11	0	710	785	710
kmer_02082018_22378_6.log	4796087	6697	246	1802	246	4040	71042	1658	NA	137	15	NA	1711	28
kmer_02082018_22378_60.log	4990400	32	1	30	1	275	2	0	700	4	0	630	700	630
kmer_02082018_22378_61.log	1983714	140	2	129	2	331	8	0	1211	7	0	1433	1211	1434
kmer_02082018_22378_62.log	2804107	166	3	146	3	314	14	0	1166	8	0	1252	1166	1253
kmer_02082018_22378_63.log	1168330	18	2	18	2	304	3	0	515	3	0	496	515	496
kmer_02082018_22378_64.log	5202850	26	1	26	1	337	2	0	751	4	0	749	751	749
kmer_02082018_22378_65.log	4863599	296	1	293	1	336	10	0	2169	204	0	3646	2170	3647
kmer_02082018_22378_66.log	2872924	149	3	136	3	404	12	0	1457	8	0	1134	1457	1135
kmer_02082018_22378_68.log	2292207	189	8	177	8	311	25	0	1198	15	0	1590	1199	1591
kmer_02082018_22378_69.log	4181170	288	5	205	5	553	25	0	6708	7	0	2364	6710	2365
kmer_02082018_22378_7.log	1940114	403	8	335	8	660	34	0	2325	20	0	1981	2327	1982
kmer_02082018_22378_70.log	1326199	15	4	15	4	301	5	0	409	6	0	406	409	406
kmer_02082018_22378_71.log	2673929	133	5	131	5	321	15	0	1260	10	0	1255	1260	1255
kmer_02082018_22378_72.log	1867357	56	3	56	3	296	6	0	741	5	0	705	742	705
kmer_02082018_22378_73.log	5283836	26	1	36	1	239	2	0	611	5	0	725	611	726
kmer_02082018_22378_74.log	1554415	139	2	137	2	304	8	0	1171	8	0	1298	1171	1299
kmer_02082018_22378_75.log	4603777	56	1	53	1	253	3	0	775	10	0	795	775	795
kmer_02082018_22378_76.log	4935280	8	1	7	1	254	1	0	488	2	0	378	488	378
kmer_02082018_22378_77.log	1580675	58	9	57	9	339	13	0	797	12	0	700	797	701
kmer_02082018_22378_78.log	4015414	1130	18	983	18	688	343	3	NA	66	2	NA	7	6
kmer_02082018_22378_79.log	5326021	2181	89	1171	89	2655	6192	35	NA	57	4	NA	50	12
kmer_02082018_22378_8.log	4864400	138	1	133	1	302	5	0	1548	64	0	1314	1549	1315
kmer_02082018_22378_80.log	1957045	121	3	114	3	424	10	0	1230	8	0	1290	1231	1290
kmer_02082018_22378_81.log	3145937	556	7	494	7	465	61	0	6855	28	0	7050	6857	7052
kmer_02082018_22378_82.log	3345312	854	16	770	16	654	187	1	NA	53	1	NA	4	3
kmer_02082018_22378_83.log	4856972	988	80	487	80	1362	2320	3	NA	23	0	20890	6	20892
kmer_02082018_22378_84.log	2270441	19	8	19	8	345	10	0	780	9	0	509	781	509
kmer_02082018_22378_85.log	1462289	131	4	129	4	265	10	0	1046	9	0	857	1047	857
kmer_02082018_22378_86.log	2258009	158	4	148	4	1184	13	0	1114	9	0	1023	1114	1023
kmer_02082018_22378_87.log	1690351	72	2	71	2	313	5	0	700	5	0	752	700	753
kmer_02082018_22378_88.log	3026425	247	2	194	2	299	15	0	2231	8	0	1267	2232	1268
kmer_02082018_22378_89.log	3584459	252	35	239	35	717	125	0	2783	13	0	2953	2784	2954
kmer_02082018_22378_9.log	3517774	840	38	633	38	817	469	1	NA	30	0	NA	5	3
kmer_02082018_22378_90.log	2997688	204	55	200	55	994	158	0	1708	14	0	1674	1709	1675
kmer_02082018_22378_91.log	2233401	74	41	87	41	743	44	0	852	8	0	1038	852	1038
kmer_02082018_22378_92.log	2616840	108	2	106	2	278	8	0	1145	6	0	1068	1145	1069
kmer_02082018_22378_93.log	4632074	1	1	1	1	259	2	NA	NA	2	NA	NA	NA	NA
kmer_02092018_67340_0.log	2671370	153	10	141	10	657	28	0	1595	19	0	1537	1595	1538
kmer_03042018_155052_0.log	4988504	426	1	289	1	637	17	0	35939	869	0	2517	35941	2519
kmer_03042018_155052_1.log	1917699	100	3	89	3	426	8	0	1310	8	0	1156	1311	1156
kmer_03042018_155052_10.log	2373412	322	5	240	5	692	40	0	4608	17	0	2764	4609	2765
kmer_03042018_155052_11.log	1703078	294	15	271	15	522	91	0	3927	27	0	1635	3928	1636
kmer_03042018_155052_12.log	1424534	91	7	84	7	531	16	0	1077	13	0	832	1077	832
kmer_03042018_155052_13.log	2458286	100	2	72	2	566	9	0	2166	6	0	952	2166	952
kmer_03042018_155052_14.log	1235985	127	8	117	8	403	15	0	876	12	0	828	877	828
kmer_03042018_155052_15.log	2853116	450	16	350	16	623	173	0	12087	30	0	2716	12088	2717
kmer_03042018_155052_16.log	2147475	374	7	303	7	460	59	0	2418	20	0	1745	2420	1746
kmer_03042018_155052_17.log	2235832	702	5	508	5	403	67	1	NA	31	0	4609	3	4611
kmer_03042018_155052_18.log	4879583	68	1	61	1	311	2	0	708	15	0	729	708	730
kmer_03042018_155052_19.log	1717351	402	8	343	8	402	37	0	3927	23	0	2313	3928	2314
kmer_03042018_155052_2.log	1002635	9	13	8	13	655	16	0	505	15	0	466	505	467
kmer_03042018_155052_20.log	1824158	303	15	277	15	655	69	0	2719	29	0	1501	2720	1502
kmer_03042018_155052_21.log	4651760	103	1	86	1	345	5	0	1041	77	0	933	1042	934
kmer_03042018_155052_22.log	2044169	588	14	432	14	506	148	0	9536	40	0	6149	9539	6151
kmer_03042018_155052_23.log	1240740	184	11	171	11	701	42	0	1644	22	0	1517	1645	1518
kmer_03042018_155052_24.log	3048705	1010	13	602	13	640	223	3	NA	40	0	12951	7	12954
kmer_03042018_155052_25.log	2987687	459	7	318	7	432	176	0	21369	63	0	21326	21371	21328
kmer_03042018_155052_26.log	4219258	2431	566	897	566	10344	38672	54	NA	92	2	NA	71	8
kmer_03042018_155052_27.log	1827913	279	3	239	3	319	21	0	2361	12	0	1947	2361	1948
kmer_03042018_155052_28.log	1796605	236	9	209	9	557	37	0	1183	16	0	1021	1184	1022
kmer_03042018_155052_29.log	1834511	213	2	188	2	433	16	0	1824	11	0	1964	1824	1965
kmer_03042018_155052_3.log	4759360	272	1	236	1	522	11	0	7363	1638	0	2956	7364	2957
kmer_03042018_155052_30.log	1226584	93	2	87	2	414	6	0	830	6	0	854	830	855
kmer_03042018_155052_31.log	1167768	98	6	91	6	637	14	0	1067	10	0	928	1068	928
kmer_03042018_155052_32.log	2314392	281	8	240	8	453	48	0	2615	16	0	1599	2616	1600
kmer_03042018_155052_33.log	2129747	220	3	168	3	422	20	0	3058	7	0	1596	3059	1597
kmer_03042018_155052_34.log	996328	59	2	51	2	337	6	0	804	5	0	740	804	740
kmer_03042018_155052_35.log	735922	22	2	22	2	280	3	0	763	3	0	772	763	773
kmer_03042018_155052_36.log	1819088	135	6	129	6	509	17	0	1684	11	0	1022	1685	1023
kmer_03042018_155052_37.log	1172388	62	4	59	4	626	8	0	783	8	0	760	783	761
kmer_03042018_155052_38.log	1018252	46	6	45	6	671	10	0	818	10	0	635	818	636
kmer_03042018_155052_39.log	4791723	25	1	14	1	500	2	0	513	2	0	486	513	486
kmer_03042018_155052_4.log	4657098	3709	34	1289	34	1013	4459	387	NA	85	14	NA	411	24
kmer_03042018_155052_40.log	416858	3	2	3	2	316	2	0	458	2	0	424	458	424
kmer_03042018_155052_41.log	1735735	1101	6	889	6	447	75	3	NA	35	2	NA	8	6
kmer_03042018_155052_42.log	2927680	296	1	235	1	267	9	0	2649	349	0	3735	2650	3736
kmer_03042018_155052_43.log	948178	259	2	233	2	352	16	0	2126	14	0	1929	2127	1930
kmer_03042018_155052_44.log	1653792	1054	6	873	6	443	67	3	NA	28	1	NA	7	5
kmer_03042018_155052_45.log	4867120	77	1	77	1	207	4	0	871	30	0	1011	871	1012
kmer_03042018_155052_46.log	5000386	71	1	70	1	304	4	0	802	22	0	771	802	771
kmer_03042018_155052_47.log	3133077	467	10	434	10	453	79	0	9277	28	0	6962	9279	6964
kmer_03042018_155052_48.log	4095827	1227	9	843	9	805	285	7	NA	51	1	NA	13	6
kmer_03042018_155052_49.log	5585613	50	1	50	1	258	3	0	762	12	0	722	762	722
kmer_03042018_155052_5.log	4809037	179	1	140	1	235	7	0	1936	354	0	1036	1936	1037
kmer_03042018_155052_50.log	2400722	237	10	222	10	570	64	0	1768	20	0	2321	1769	2322
kmer_03042018_155052_51.log	2422747	366	13	340	13	1059	87	0	3477	29	0	2749	3478	2750
kmer_03042018_155052_52.log	5129938	753	1	434	1	299	28	1	NA	651	0	6432	3	6433
kmer_03042018_155052_53.log	836567	610	3	497	3	248	14	0	4941	10	0	2155	4943	2157
kmer_03042018_155052_54.log	1043497	502	2	453	2	318	15	0	3906	13	0	3012	3908	3013
kmer_03042018_155052_55.log	1641440	622	1	520	1	303	14	0	6579	2597	0	3212	6581	3214
kmer_03042018_155052_56.log	739633	328	2	286	2	259	9	0	2341	8	0	1930	2343	1931
kmer_03042018_155052_57.log	1702320	247	1	224	1	342	4	0	1141	132	0	1188	1142	1189
kmer_03042018_155052_6.log	1689731	213	8	172	8	477	30	0	1528	16	0	1536	1529	1537
kmer_03042018_155052_7.log	4864400	41	1	39	1	225	3	0	436	6	0	532	436	532
kmer_03042018_155052_8.log	2730809	378	11	295	11	483	71	0	3545	24	0	2587	3547	2588
kmer_03042018_155052_9.log	1097833	124	4	113	4	354	7	0	924	5	0	882	924	882
kmer_03052018_76098_0.log	2861980	440	24	297	24	1033	223	0	15351	41	0	7584	15353	7586
kmer_03052018_76098_1.log	2166835	228	19	196	19	773	79	0	1416	28	0	1567	1417	1568
kmer_03052018_76098_10.log	2736750	423	18	332	18	1395	139	0	5898	67	0	8902	5901	8904
kmer_03052018_76098_100.log	2158000	136	6	128	6	789	28	0	1563	15	0	2803	1563	2803
kmer_03052018_76098_101.log	1512719	49	3	49	3	741	6	0	741	5	0	673	741	674
kmer_03052018_76098_102.log	4798400	159	1	137	1	255	7	0	1338	98	0	1654	1338	1654
kmer_03052018_76098_103.log	2644890	178	6	168	6	973	39	0	2190	13	0	1412	2191	1413
kmer_03052018_76098_104.log	2059430	104	3	102	3	588	9	0	1240	7	0	1128	1240	1129
kmer_03052018_76098_105.log	1213411	31	4	45	4	830	7	0	522	6	0	790	522	790
kmer_03052018_76098_106.log	1711761	66	5	64	5	567	13	0	1006	9	0	915	1006	916
kmer_03052018_76098_107.log	855988	654	11	525	11	305	57	1	NA	20	0	4255	3	4257
kmer_03052018_76098_108.log	643192	152	2	131	2	143	3	0	1251	3	0	942	1252	942
kmer_03052018_76098_109.log	1049384	528	12	477	12	486	35	0	3519	16	0	2353	3521	2355
kmer_03052018_76098_11.log	4817760	26	1	26	1	289	2	0	655	4	0	686	655	686
kmer_03052018_76098_110.log	796124	666	10	551	10	229	33	0	NA	16	0	2239	3	2241
kmer_03052018_76098_111.log	607092	175	7	157	7	377	7	0	2103	5	0	1047	2104	1047
kmer_03052018_76098_112.log	634626	229	10	200	10	320	19	0	1235	9	0	991	1236	992
kmer_03052018_76098_113.log	659673	90	2	82	2	175	2	0	751	2	0	734	752	734
kmer_03052018_76098_114.log	1672837	255	1	207	1	137	3	0	2440	156	0	1231	2441	1234
kmer_03052018_76098_115.log	735722	194	2	168	2	144	5	0	1159	5	0	1140	1160	1141
kmer_03052018_76098_116.log	1694320	80	1	61	1	173	1	0	546	4	0	719	547	719
kmer_03052018_76098_117.log	586216	91	5	85	5	464	4	0	713	4	0	843	713	843
kmer_03052018_76098_118.log	748056	344	3	295	3	395	9	0	1628	7	0	1314	1630	1315
kmer_03052018_76098_119.log	718789	261	3	237	3	200	8	0	1571	7	0	1239	1572	1239
kmer_03052018_76098_12.log	4920660	20	1	20	1	412	2	0	380	3	0	709	380	710
kmer_03052018_76098_120.log	1695360	7	1	7	1	190	1	0	415	1	0	518	415	519
kmer_03052018_76098_121.log	1720480	5	1	5	1	222	0	0	385	0	0	383	385	383
kmer_03052018_76098_122.log	1684743	6	1	16	1	111	0	0	500	1	0	496	500	496
kmer_03052018_76098_13.log	1363562	142	7	127	7	597	14	0	999	10	0	1126	1000	1127
kmer_03052018_76098_14.log	2730029	363	15	265	15	595	149	0	3806	29	0	2798	3807	2799
kmer_03052018_76098_15.log	1759663	336	7	313	7	880	42	0	3904	25	0	3007	3905	3009
kmer_03052018_76098_16.log	1455292	112	3	106	3	329	8	0	960	8	0	850	960	850
kmer_03052018_76098_17.log	2460606	106	3	76	3	596	15	0	1567	7	0	1504	1567	1504
kmer_03052018_76098_18.log	1277083	160	2	150	2	404	11	0	1135	10	0	1564	1136	1564
kmer_03052018_76098_19.log	3213667	516	31	402	31	753	243	0	11960	22	0	4395	11961	4397
kmer_03052018_76098_2.log	4519823	74	1	60	1	251	4	0	817	10	0	787	818	787
kmer_03052018_76098_20.log	2181742	408	13	330	13	790	95	0	5117	42	0	1795	5119	1797
kmer_03052018_76098_21.log	2281931	759	16	551	16	733	396	1	NA	53	0	11160	4	11162
kmer_03052018_76098_22.log	1008994	71	8	62	8	483	12	0	708	11	0	763	709	763
kmer_03052018_76098_23.log	1764225	456	29	383	29	928	203	0	6520	50	0	6285	6522	6287
kmer_03052018_76098_24.log	1546830	340	11	313	11	858	90	0	3169	28	0	4062	3170	4064
kmer_03052018_76098_25.log	1089466	111	4	93	4	418	13	0	843	8	0	1186	843	1186
kmer_03052018_76098_26.log	2074267	652	14	481	14	933	101	0	NA	36	0	3551	3	3553
kmer_03052018_76098_27.log	1310174	239	12	226	12	734	61	0	3328	24	0	2026	3329	2026
kmer_03052018_76098_28.log	3321481	1111	50	631	50	1769	1428	7	NA	44	0	15820	13	15823
kmer_03052018_76098_29.log	3242363	501	41	341	41	4398	336	0	8680	21	0	5262	8683	5264
kmer_03052018_76098_3.log	1978285	124	21	105	21	1360	46	0	1828	27	0	1382	1828	1382
kmer_03052018_76098_30.log	4389174	2734	152	976	152	3185	15197	83	NA	59	2	NA	104	8
kmer_03052018_76098_31.log	4755700	157	1	120	1	297	7	0	3372	32	0	1174	3372	1175
kmer_03052018_76098_32.log	2073552	308	18	265	18	702	130	0	4850	35	0	5054	4851	5055
kmer_03052018_76098_33.log	1853231	266	16	238	16	813	124	0	3311	34	0	3304	3312	3306
kmer_03052018_76098_34.log	1843785	227	3	202	3	473	19	0	2605	13	0	2620	2606	2621
kmer_03052018_76098_35.log	1237232	100	2	94	2	506	10	0	1040	10	0	1100	1040	1100
kmer_03052018_76098_36.log	1177164	111	7	104	7	448	12	0	1063	11	0	835	1063	835
kmer_03052018_76098_37.log	2166921	319	6	275	6	538	40	0	2792	16	0	1372	2793	1373
kmer_03052018_76098_38.log	2202616	67	3	52	3	349	8	0	993	5	0	819	993	820
kmer_03052018_76098_39.log	2306131	234	12	175	12	617	81	0	3416	21	0	1458	3417	1458
kmer_03052018_76098_4.log	4799760	60	1	51	1	438	4	0	717	12	0	631	718	632
kmer_03052018_76098_40.log	1054703	72	2	63	2	536	5	0	808	5	0	572	808	572
kmer_03052018_76098_41.log	810124	26	5	25	5	484	8	0	675	8	0	586	675	586
kmer_03052018_76098_42.log	1857615	147	2	140	2	499	11	0	1442	8	0	1784	1443	1784
kmer_03052018_76098_43.log	1265377	69	11	66	11	472	23	0	1046	18	0	901	1046	902
kmer_03052018_76098_44.log	4791723	27	1	16	1	297	2	0	692	2	0	481	692	612
kmer_03052018_76098_45.log	1767005	1231	15	1003	15	585	485	6	NA	84	3	NA	12	9
kmer_03052018_76098_46.log	1171404	321	4	254	4	598	22	0	2155	12	0	2004	2156	2005
kmer_03052018_76098_47.log	2958880	283	1	255	1	712	4	0	1221	501	0	1221	1222	1222
kmer_03052018_76098_48.log	1027049	281	2	245	2	219	9	0	1710	8	0	1148	1711	1149
kmer_03052018_76098_49.log	3000400	130	1	116	1	88	3	0	945	159	0	727	946	728
kmer_03052018_76098_5.log	2394992	297	7	248	7	690	57	0	4965	22	0	1494	4966	1495
kmer_03052018_76098_50.log	2874400	220	1	194	1	250	5	0	1060	131	0	1177	1061	1178
kmer_03052018_76098_51.log	1276035	360	3	299	3	1009	33	0	2602	15	0	1608	2604	1609
kmer_03052018_76098_52.log	3010620	189	1	132	1	382	6	0	993	102	0	983	994	984
kmer_03052018_76098_53.log	1138278	276	2	224	2	558	12	0	2309	10	0	889	2310	890
kmer_03052018_76098_54.log	1670901	1180	15	980	15	492	191	7	NA	49	4	NA	14	9
kmer_03052018_76098_55.log	1719599	56	5	56	5	755	12	0	1309	10	0	838	1309	839
kmer_03052018_76098_56.log	1983252	135	2	131	2	738	15	0	1173	9	0	1237	1174	1237
kmer_03052018_76098_57.log	1300107	91	3	88	3	619	7	0	808	7	0	882	808	882
kmer_03052018_76098_58.log	978028	11	2	11	2	273	2	0	603	3	0	615	603	615
kmer_03052018_76098_59.log	1179549	36	2	35	2	147	4	0	640	4	0	661	640	661
kmer_03052018_76098_6.log	4686418	3978	114	1334	114	6117	18057	384	NA	75	5	NA	409	12
kmer_03052018_76098_60.log	1844199	55	2	53	2	437	5	0	787	6	0	750	788	750
kmer_03052018_76098_61.log	1495304	34	2	34	2	200	4	0	523	4	0	567	524	567
kmer_03052018_76098_62.log	5041399	174	1	163	1	279	9	0	1733	227	0	1201	1734	1202
kmer_03052018_76098_63.log	1196227	36	5	36	5	588	8	0	596	9	0	657	597	657
kmer_03052018_76098_64.log	4821620	74	1	71	1	520	4	0	767	23	0	779	767	779
kmer_03052018_76098_65.log	4818512	4	1	4	1	427	3	0	403	3	0	421	403	421
kmer_03052018_76098_66.log	1645112	80	2	80	2	347	9	0	842	9	0	866	843	867
kmer_03052018_76098_67.log	4830073	49	1	49	1	249	3	0	472	11	0	562	472	562
kmer_03052018_76098_68.log	1977678	64	2	64	2	1079	7	0	850	6	0	941	850	941
kmer_03052018_76098_69.log	1718885	58	2	56	2	481	5	0	735	5	0	769	735	769
kmer_03052018_76098_7.log	2198720	196	8	153	8	583	38	0	1240	15	0	1263	1241	1264
kmer_03052018_76098_70.log	4827760	53	1	50	1	579	3	0	694	10	0	809	694	809
kmer_03052018_76098_71.log	1168795	23	5	23	5	316	8	0	425	8	0	492	425	492
kmer_03052018_76098_72.log	2544721	119	3	106	3	318	11	0	1418	8	0	1076	1418	1077
kmer_03052018_76098_73.log	1231630	23	4	34	4	549	7	0	425	7	0	701	425	701
kmer_03052018_76098_74.log	1155344	39	3	38	3	542	5	0	746	5	0	616	746	616
kmer_03052018_76098_75.log	991217	13	2	13	2	403	3	0	448	3	0	600	449	600
kmer_03052018_76098_76.log	1213541	37	4	34	4	393	7	0	638	7	0	528	638	528
kmer_03052018_76098_77.log	1934370	116	8	96	8	500	19	0	1159	13	0	867	1159	867
kmer_03052018_76098_78.log	5005730	13	1	13	1	654	2	0	413	2	0	465	413	466
kmer_03052018_76098_79.log	5202850	9	1	9	1	910	2	0	349	2	0	419	349	419
kmer_03052018_76098_8.log	1702042	229	15	186	15	606	53	0	1882	20	0	1424	1883	1425
kmer_03052018_76098_80.log	1805416	174	4	172	4	505	16	0	1660	11	0	1745	1660	1745
kmer_03052018_76098_81.log	2307829	100	7	96	7	504	20	0	925	13	0	794	925	795
kmer_03052018_76098_84.log	2137457	153	5	141	5	906	19	0	1097	11	0	1216	1097	1217
kmer_03052018_76098_85.log	2852089	231	6	161	6	1499	44	0	3515	13	0	1348	3516	1349
kmer_03052018_76098_86.log	5144240	5	1	5	1	270	1	0	464	1	0	569	464	569
kmer_03052018_76098_87.log	5000386	76	1	75	1	296	4	0	879	23	0	797	879	797
kmer_03052018_76098_88.log	5283836	15	1	25	1	225	2	0	528	5	0	351	529	351
kmer_03052018_76098_89.log	1446542	99	8	97	8	526	24	0	902	15	0	1364	903	1365
kmer_03052018_76098_9.log	4864400	47	1	45	1	189	2	0	729	6	0	769	729	770
kmer_03052018_76098_90.log	1252058	39	2	38	2	340	7	0	564	5	0	653	565	653
kmer_03052018_76098_91.log	4747819	42	1	41	1	561	3	0	751	6	0	686	751	686
kmer_03052018_76098_92.log	3177518	523	28	487	28	1100	662	0	17630	52	0	9769	17632	9772
kmer_03052018_76098_93.log	4107435	1275	90	863	90	3002	4046	6	NA	54	1	NA	13	6
kmer_03052018_76098_94.log	1498435	55	3	55	3	518	6	0	752	7	0	876	752	876
kmer_03052018_76098_95.log	2446240	281	17	262	17	517	102	0	2171	32	0	2291	2171	2292
kmer_03052018_76098_96.log	2539448	438	46	409	46	1945	371	0	8014	29	0	2863	8016	2864
kmer_03052018_76098_97.log	4592115	759	13	439	13	799	212	1	NA	28	0	8486	3	8488
kmer_03052018_76098_98.log	4643520	22	1	22	1	668	2	0	537	3	0	532	537	533
kmer_03052018_76098_99.log	4803751	111	1	109	1	641	7	0	1102	99	0	711	1102	712
kmer_03072018_151836_0.log	3792977	970	4	536	4	434	88	2	NA	22	0	12799	7	12803
kmer_03072018_151836_1.log	2334186	277	7	242	7	530	27	0	2981	15	0	2683	2982	2684
kmer_03072018_151836_10.log	1549235	202	5	177	5	244	13	0	1127	9	0	1407	1128	1407
kmer_03072018_151836_11.log	2527944	500	7	357	7	509	44	0	4734	20	0	2157	4737	2158
kmer_03072018_151836_12.log	2046688	455	10	422	10	457	100	0	5504	44	0	8137	5506	8139
kmer_03072018_151836_13.log	1879814	252	11	231	11	576	80	0	2351	22	0	3421	2352	3422
kmer_03072018_151836_14.log	2574423	165	13	94	13	400	30	0	2845	14	0	933	2847	934
kmer_03072018_151836_15.log	1508861	259	8	249	8	585	22	0	1167	17	0	1386	1168	1387
kmer_03072018_151836_16.log	3302991	692	10	551	10	549	93	1	NA	34	0	5745	3	5748
kmer_03072018_151836_17.log	2890498	667	19	553	19	691	140	0	NA	42	0	4054	3	4056
kmer_03072018_151836_18.log	2535102	957	16	694	16	518	167	2	NA	46	1	NA	5	3
kmer_03072018_151836_19.log	1300537	115	6	101	6	425	12	0	917	10	0	1025	917	1025
kmer_03072018_151836_2.log	1614802	97	6	83	6	385	11	0	875	9	0	822	875	823
kmer_03072018_151836_20.log	2008017	619	8	521	8	446	52	0	NA	28	0	4012	3	4014
kmer_03072018_151836_21.log	1753114	483	6	443	6	390	33	0	2977	26	0	3476	2979	3477
kmer_03072018_151836_22.log	4532720	5	1	5	1	360	1	0	458	1	0	447	458	447
kmer_03072018_151836_23.log	1317304	139	4	120	4	524	12	0	1341	10	0	1352	1342	1352
kmer_03072018_151836_24.log	2608213	821	5	618	5	382	128	3	NA	56	0	NA	7	3
kmer_03072018_151836_25.log	2123250	441	10	413	10	484	45	0	2794	25	0	2670	2796	2671
kmer_03072018_151836_26.log	3541219	1510	28	731	28	1002	1175	10	NA	60	1	NA	16	3
kmer_03072018_151836_27.log	3836244	707	6	450	6	624	195	1	NA	29	0	16330	5	16333
kmer_03072018_151836_28.log	4502516	3362	84	1091	84	2864	16370	483	NA	117	12	NA	560	31
kmer_03072018_151836_29.log	2334592	488	17	407	17	491	79	0	3523	32	0	2626	3525	2627
kmer_03072018_151836_3.log	4759360	367	1	295	1	247	14	0	4016	430	0	3517	4019	3518
kmer_03072018_151836_30.log	2621583	434	12	380	12	458	69	0	4767	32	0	3321	4769	3322
kmer_03072018_151836_31.log	2881670	267	10	245	10	621	38	0	2063	17	0	1236	2064	1237
kmer_03072018_151836_32.log	4801600	15	1	23	1	228	2	0	556	3	0	640	556	640
kmer_03072018_151836_33.log	1280366	148	3	140	3	378	13	0	1775	10	0	1141	1776	1141
kmer_03072018_151836_34.log	2277439	423	11	363	11	522	86	0	6680	26	0	2648	6681	2649
kmer_03072018_151836_35.log	4805440	98	1	71	1	249	5	0	1408	23	0	1188	1408	1220
kmer_03072018_151836_36.log	2949717	416	61	281	61	1180	323	0	5390	14	0	3444	5392	3445
kmer_03072018_151836_37.log	4737440	95	1	86	1	336	4	0	916	35	0	863	916	863
kmer_03072018_151836_38.log	4977480	34	1	33	1	267	2	0	515	6	0	393	515	393
kmer_03072018_151836_39.log	2351969	230	4	207	4	410	17	0	1291	11	0	1300	1292	1301
kmer_03072018_151836_4.log	4763953	5540	128	1628	128	3141	34565	1400	NA	91	10	NA	1437	21
kmer_03072018_151836_40.log	2176450	88	2	81	2	375	5	0	873	5	0	812	874	813
kmer_03072018_151836_41.log	1113211	76	2	74	2	363	4	0	728	5	0	807	729	807
kmer_03072018_151836_42.log	946655	42	6	30	6	389	9	0	462	8	0	551	462	551
kmer_03072018_151836_43.log	4272400	1	1	1	1	174	2	NA	NA	2	NA	NA	NA	NA
kmer_03072018_151836_44.log	3799520	9	1	9	1	163	1	0	448	1	0	520	448	520
kmer_03072018_151836_45.log	2129483	1571	4	1241	4	428	104	9	NA	57	4	NA	18	12
kmer_03072018_151836_46.log	2038056	1511	3	1208	3	289	83	9	NA	41	4	NA	17	11
kmer_03072018_151836_47.log	4797106	122	1	119	1	185	5	0	1224	107	0	1008	1224	1008
kmer_03072018_151836_48.log	5134536	78	1	76	1	398	4	0	810	23	0	849	810	849
kmer_03072018_151836_49.log	1702740	80	2	77	2	511	5	0	844	5	0	775	844	775
kmer_03072018_151836_5.log	2762536	359	3	214	3	283	22	0	2516	6	0	1550	2517	1551
kmer_03072018_151836_50.log	4867120	116	1	116	1	494	5	0	1311	50	0	1206	1312	1207
kmer_03072018_151836_51.log	5060525	39	1	39	1	416	2	0	638	7	0	796	638	797
kmer_03072018_151836_52.log	5191331	49	1	60	1	715	3	0	674	17	0	826	674	826
kmer_03072018_151836_53.log	1164814	22	2	22	2	547	3	0	489	4	0	611	489	611
kmer_03072018_151836_54.log	2554587	266	3	264	3	765	20	0	2242	13	0	3792	2293	3793
kmer_03072018_151836_55.log	2307349	108	2	107	2	367	8	0	1190	7	0	997	1190	997
kmer_03072018_151836_56.log	3924124	967	9	864	9	1187	150	2	NA	48	1	NA	6	5
kmer_03072018_151836_57.log	5313031	1957	13	1114	13	1627	1082	41	NA	67	7	NA	55	16
kmer_03072018_151836_58.log	1895555	95	4	91	4	1284	14	0	1218	9	0	1021	1281	1021
kmer_03072018_151836_59.log	3041466	473	6	433	6	1133	46	0	6221	25	0	5164	6223	5165
kmer_03072018_151836_6.log	1869413	332	12	274	12	633	38	0	2216	21	0	1851	2217	1852
kmer_03072018_151836_60.log	5273097	24	1	24	1	260	3	0	440	4	0	506	440	506
kmer_03072018_151836_61.log	3277313	730	6	661	6	446	74	1	NA	37	0	NA	3	3
kmer_03072018_151836_62.log	5021812	92	1	63	1	618	4	0	1062	16	0	770	1062	770
kmer_03072018_151836_63.log	4823610	816	2	471	2	285	72	1	NA	11	0	24462	3	24464
kmer_03072018_151836_64.log	4979619	12	1	15	1	456	2	0	480	2	0	521	480	522
kmer_03072018_151836_65.log	5082025	206	1	196	1	424	8	0	1870	75	0	1799	1870	1800
kmer_03072018_151836_66.log	4948797	89	1	87	1	250	5	0	1022	29	0	875	1022	876
kmer_03072018_151836_67.log	936111	803	16	624	16	288	135	1	NA	24	0	NA	3	2
kmer_03072018_151836_68.log	1113913	646	7	586	7	279	41	0	NA	23	0	12760	3	12762
kmer_03072018_151836_69.log	1795840	55	1	50	1	145	1	0	766	4	0	592	766	592
kmer_03072018_151836_7.log	4864400	82	1	80	1	270	4	0	828	25	0	794	829	794
kmer_03072018_151836_70.log	859019	867	13	702	13	289	101	2	NA	26	1	NA	4	3
kmer_03072018_151836_71.log	1691920	111	1	108	1	318	2	0	820	18	0	694	821	694
kmer_03072018_151836_72.log	626101	207	2	187	2	312	5	0	1043	4	0	1043	1044	1044
kmer_03072018_151836_73.log	1616554	276	1	240	1	212	4	0	1167	107	0	1407	1168	1408
kmer_03072018_151836_74.log	743632	108	2	100	2	111	3	0	838	2	0	820	839	820
kmer_03072018_151836_75.log	540057	109	4	99	4	362	5	0	870	4	0	767	870	768
kmer_03072018_151836_76.log	697104	311	3	254	3	162	5	0	1187	4	0	1108	1251	1109
kmer_03072018_151836_77.log	829065	258	3	218	3	334	7	0	1205	5	0	1282	1205	1282
kmer_03072018_151836_78.log	1766400	114	1	105	1	156	3	0	758	20	0	825	758	826
kmer_03072018_151836_79.log	773505	402	3	343	3	407	11	0	1930	9	0	1807	1931	1808
kmer_03072018_151836_8.log	3121531	675	14	530	14	808	166	1	NA	45	0	8117	3	8120
kmer_03072018_151836_80.log	749538	297	4	269	4	393	7	0	1877	6	0	1172	1878	1173
kmer_03072018_151836_9.log	1334464	60	2	60	2	305	4	0	720	5	0	717	720	717
kmer_04042018_184353_0.log	1922276	102	10	91	10	1682	22	0	1387	16	0	1367	1387	1368
kmer_04042018_184353_1.log	4916000	12	1	11	1	1896	1	0	505	2	0	343	505	343
kmer_04042018_184353_10.log	2155817	379	5	307	5	1956	42	0	4330	23	0	2330	4331	2331
kmer_04042018_184353_11.log	2236636	706	2	509	2	1490	54	1	NA	28	0	4675	2	4677
kmer_04042018_184353_12.log	1701927	408	3	347	3	990	23	0	5703	16	0	2301	5705	2303
kmer_04042018_184353_13.log	4651760	104	1	87	1	395	3	0	882	53	0	878	882	878
kmer_04042018_184353_14.log	2043449	600	2	442	2	477	37	0	9811	32	0	3475	9814	3477
kmer_04042018_184353_15.log	1238777	190	9	177	9	2088	27	0	1637	21	0	1933	1638	1933
kmer_04042018_184353_16.log	3046504	1017	6	605	6	1972	248	3	NA	37	0	7754	7	7757
kmer_04042018_184353_17.log	4186388	2540	6	925	6	1580	765	90	NA	64	5	NA	112	13
kmer_04042018_184353_18.log	1227366	95	10	89	10	1817	20	0	1039	17	0	780	1040	780
kmer_04042018_184353_19.log	1164975	100	2	93	2	1122	8	0	830	7	0	981	830	982
kmer_04042018_184353_2.log	1747737	273	4	237	4	1719	23	0	1950	13	0	1721	1951	1722
kmer_04042018_184353_20.log	4706080	287	1	244	1	272	11	0	2358	518	0	2061	2359	2062
kmer_04042018_184353_21.log	1572918	60	6	49	6	2294	9	0	873	8	0	731	873	731
kmer_04042018_184353_22.log	2131712	222	5	168	5	2511	35	0	4508	11	0	1600	4509	1601
kmer_04042018_184353_23.log	1736017	1103	11	891	11	632	179	6	NA	49	2	NA	11	8
kmer_04042018_184353_24.log	1151537	297	3	236	3	452	13	0	2489	11	0	871	2490	872
kmer_04042018_184353_25.log	948548	260	2	234	2	443	9	0	1306	13	0	1095	1307	1096
kmer_04042018_184353_26.log	2918160	252	1	222	1	400	7	0	1674	337	0	1567	1675	1568
kmer_04042018_184353_27.log	3000400	120	1	108	1	506	4	0	958	61	0	656	958	657
kmer_04042018_184353_28.log	2874400	204	1	181	1	77	5	0	2957	249	0	1061	2958	1062
kmer_04042018_184353_29.log	2944480	335	1	278	1	361	9	0	1423	685	0	1773	1425	1774
kmer_04042018_184353_3.log	4655679	3724	10	1292	10	1549	2549	342	NA	82	6	NA	372	16
kmer_04042018_184353_30.log	1130720	251	4	205	4	521	20	0	1405	8	0	1048	1406	1049
kmer_04042018_184353_31.log	1654059	1056	13	875	13	559	115	3	NA	33	1	NA	7	5
kmer_04042018_184353_32.log	5134536	51	1	49	1	510	3	0	795	9	0	822	795	822
kmer_04042018_184353_33.log	4947515	115	1	102	1	454	6	0	1087	41	0	996	1087	997
kmer_04042018_184353_34.log	4863599	168	1	166	1	562	7	0	1925	254	0	1238	1926	1239
kmer_04042018_184353_35.log	5498450	1231	1	846	1	686	50	4	NA	2315	1	NA	10	5
kmer_04042018_184353_36.log	4803751	107	1	105	1	510	5	0	1037	106	0	1142	1038	1142
kmer_04042018_184353_37.log	1189758	28	2	42	2	581	3	0	542	3	0	666	543	666
kmer_04042018_184353_38.log	841938	613	3	498	3	302	22	0	3304	10	0	2476	3306	2478
kmer_04042018_184353_39.log	1044672	504	3	455	3	302	16	0	4013	11	0	4130	4015	4132
kmer_04042018_184353_4.log	4864400	42	1	40	1	1516	3	0	1599	23	0	809	1599	809
kmer_04042018_184353_40.log	787950	623	6	520	6	376	27	0	3359	14	0	2161	3362	2164
kmer_04042018_184353_41.log	1636000	171	1	153	1	274	3	0	1174	57	0	1074	1175	1075
kmer_04042018_184353_42.log	1762596	87	1	79	1	123	2	0	754	7	0	758	755	758
kmer_04042018_184353_43.log	489586	95	2	87	2	350	3	0	674	3	0	766	674	767
kmer_04042018_184353_44.log	668562	244	2	198	2	302	7	0	1304	5	0	1478	1305	1479
kmer_04042018_184353_45.log	584951	86	2	80	2	246	2	0	797	2	0	747	798	747
kmer_04042018_184353_46.log	745110	329	2	287	2	318	5	0	1180	4	0	1136	1181	1137
kmer_04042018_184353_47.log	708365	248	3	225	3	316	6	0	1246	5	0	1000	1247	1001
kmer_04042018_184353_48.log	1720480	3	1	3	1	348	1	0	480	1	0	458	480	458
kmer_04042018_184353_5.log	2712295	386	15	302	15	2014	148	0	4852	33	0	2913	4853	2915
kmer_04042018_184353_6.log	2373461	326	3	243	3	572	23	0	4235	16	0	2995	4236	2995
kmer_04042018_184353_7.log	1701170	306	4	283	4	729	26	0	2427	22	0	2223	2428	2224
kmer_04042018_184353_8.log	1423179	95	2	88	2	1455	6	0	1006	6	0	913	1006	913
kmer_04042018_184353_9.log	2853153	465	2	362	2	323	26	0	6763	17	0	2765	6765	2766
kmer_04062018_29876_0.log	3536272	721	26	443	26	773	421	1	NA	43	0	23749	5	23751
kmer_04062018_29876_1.log	3378184	538	24	392	24	610	231	0	18193	46	0	4319	18195	4321
kmer_04062018_29876_10.log	2440249	414	2	301	2	340	25	0	5825	23	0	1929	5827	1930
kmer_04062018_29876_11.log	1815716	375	2	350	2	314	19	0	3379	20	0	2405	3380	2406
kmer_04062018_29876_12.log	1674313	152	2	143	2	295	9	0	1074	8	0	1211	1074	1212
kmer_04062018_29876_13.log	2514353	124	2	81	2	402	8	0	2759	5	0	1370	2759	1371
kmer_04062018_29876_14.log	4555520	195	1	184	1	243	5	0	1064	249	0	1172	1065	1173
kmer_04062018_29876_15.log	4746960	601	1	475	1	310	25	0	18503	2053	0	5557	18505	5558
kmer_04062018_29876_16.log	4827641	487	1	400	1	288	11	0	9559	2581	0	4481	9561	4483
kmer_04062018_29876_17.log	2416697	842	3	612	3	475	48	1	NA	24	0	4614	3	4616
kmer_04062018_29876_18.log	4879583	90	1	79	1	197	5	0	886	38	0	788	886	788
kmer_04062018_29876_19.log	4694320	514	1	429	1	295	19	0	3878	2664	0	2270	3880	2272
kmer_04062018_29876_2.log	2021666	147	6	130	6	483	16	0	1125	10	0	867	1125	868
kmer_04062018_29876_20.log	4592320	403	1	370	1	311	21	0	4504	2283	0	3992	4506	3993
kmer_04062018_29876_21.log	2153882	719	3	540	3	558	50	1	NA	32	0	4327	3	4329
kmer_04062018_29876_22.log	1809655	299	2	285	2	444	20	0	6468	14	0	3336	6469	3337
kmer_04062018_29876_23.log	3432439	1252	2	668	2	474	116	11	NA	25	0	NA	16	3
kmer_04062018_29876_24.log	3777530	622	2	406	2	658	71	1	16323	10	0	3150	16326	3152
kmer_04062018_29876_25.log	4412067	2978	11	1031	11	908	1225	298	NA	76	6	NA	331	16
kmer_04062018_29876_26.log	2090072	372	2	315	2	315	19	0	3137	12	0	3194	3138	3195
kmer_04062018_29876_27.log	1923544	324	3	293	3	275	23	0	2105	14	0	2155	2106	2156
kmer_04062018_29876_28.log	4801600	7	1	18	1	576	1	0	470	3	0	438	470	439
kmer_04062018_29876_29.log	4805440	77	1	58	1	536	5	0	1031	23	0	890	1031	898
kmer_04062018_29876_3.log	5062936	182	1	156	1	199	4	0	5099	258	0	1499	5100	1500
kmer_04062018_29876_30.log	1183913	348	2	275	2	326	7	0	2604	7	0	1617	2606	1618
kmer_04062018_29876_31.log	2918160	333	1	286	1	438	7	0	3763	528	0	2382	3764	2383
kmer_04062018_29876_32.log	2944480	383	1	320	1	451	10	0	2768	914	0	1923	2770	1924
kmer_04062018_29876_33.log	2903040	295	1	243	1	280	4	0	1379	293	0	956	1380	957
kmer_04062018_29876_34.log	4867120	99	1	99	1	161	5	0	969	37	0	1072	970	1072
kmer_04062018_29876_35.log	4830073	54	1	54	1	293	4	0	624	30	0	522	624	522
kmer_04062018_29876_36.log	5130640	61	1	59	1	221	4	0	845	33	0	1283	846	1283
kmer_04062018_29876_37.log	2680430	146	2	133	2	582	50	0	2082	8	0	1154	2083	1155
kmer_04062018_29876_38.log	5017219	139	1	119	1	183	6	0	1330	59	0	967	1331	967
kmer_04062018_29876_39.log	2116493	214	4	212	4	410	21	0	1336	12	0	1492	1337	1492
kmer_04062018_29876_4.log	4698196	4517	39	1465	39	1158	5825	661	NA	100	17	NA	694	29
kmer_04062018_29876_40.log	3524736	780	3	704	3	337	65	1	NA	33	1	NA	3	3
kmer_04062018_29876_41.log	4400970	1598	13	1005	13	492	891	22	NA	87	2	NA	32	9
kmer_04062018_29876_42.log	2667213	387	2	361	2	311	24	0	2926	17	0	3429	2927	3430
kmer_04062018_29876_43.log	5273097	18	1	18	1	390	3	0	584	5	0	296	584	296
kmer_04062018_29876_44.log	2953125	611	2	559	2	478	60	0	NA	34	0	6472	2	6475
kmer_04062018_29876_45.log	4798400	170	1	148	1	248	8	0	2291	118	0	1041	2291	1043
kmer_04062018_29876_5.log	4707600	263	1	217	1	291	12	0	1943	569	0	1980	1944	1981
kmer_04062018_29876_6.log	4864400	59	1	57	1	232	3	0	765	13	0	893	766	893
kmer_04062018_29876_7.log	2861357	512	4	404	4	398	49	0	14283	21	0	2500	14285	2502
kmer_04062018_29876_8.log	4817760	37	1	37	1	332	2	0	652	5	0	683	652	683
kmer_04062018_29876_9.log	1392528	164	2	143	2	295	7	0	981	6	0	831	982	831
kmer_04072018_175620_0.log	3794388	973	11	537	11	665	174	2	NA	20	0	13385	7	13388
kmer_04072018_175620_1.log	3609528	784	4	504	4	584	64	1	NA	19	0	6661	4	6663
kmer_04072018_175620_10.log	2042930	460	6	427	6	622	33	0	2835	23	0	5005	2837	5007
kmer_04072018_175620_11.log	1881314	260	4	235	4	410	17	0	1364	12	0	1490	1365	1491
kmer_04072018_175620_12.log	1509611	264	3	254	3	580	39	0	1796	42	0	1511	1797	1512
kmer_04072018_175620_13.log	3303666	701	3	556	3	291	100	1	NA	49	0	11107	4	11109
kmer_04072018_175620_14.log	2860176	680	9	562	9	618	78	1	NA	33	0	4594	3	4596
kmer_04072018_175620_15.log	2549465	967	4	702	4	525	71	2	NA	35	1	NA	6	4
kmer_04072018_175620_16.log	2006352	623	7	525	7	812	48	0	NA	25	0	3820	3	3822
kmer_04072018_175620_17.log	1761228	487	10	447	10	734	45	0	2564	30	0	2162	2580	2164
kmer_04072018_175620_18.log	1286216	141	5	122	5	795	23	0	1463	27	0	1017	1464	1018
kmer_04072018_175620_19.log	2608909	825	8	621	8	946	209	12	NA	100	3	NA	16	6
kmer_04072018_175620_2.log	4519823	208	1	184	1	394	7	0	1772	83	0	1115	1773	1115
kmer_04072018_175620_20.log	2124897	450	5	419	5	541	33	0	4529	22	0	4908	4530	4910
kmer_04072018_175620_21.log	3540752	1526	10	740	10	877	588	55	NA	60	9	NA	66	14
kmer_04072018_175620_22.log	3836618	712	8	453	8	867	119	1	NA	19	0	17826	3	17828
kmer_04072018_175620_23.log	4498906	3386	45	1094	45	1231	3128	217	NA	51	3	NA	244	9
kmer_04072018_175620_24.log	2334100	496	8	414	8	510	46	0	4316	22	0	3007	4318	3008
kmer_04072018_175620_25.log	2623234	439	5	385	5	553	56	0	9179	21	0	3021	9181	3023
kmer_04072018_175620_26.log	4651400	275	1	248	1	323	10	0	1992	314	0	1964	1993	1965
kmer_04072018_175620_27.log	2873395	273	5	249	5	483	26	0	2120	15	0	2101	2120	2102
kmer_04072018_175620_28.log	4648080	151	1	143	1	536	11	0	5378	84	0	1228	5378	1228
kmer_04072018_175620_29.log	2276756	426	4	366	4	558	26	0	2580	17	0	1935	2581	1936
kmer_04072018_175620_3.log	2548545	368	2	296	2	439	13	0	5169	9	0	3467	5171	3469
kmer_04072018_175620_30.log	4762800	452	1	302	1	221	8	0	4031	216	0	3654	4033	3672
kmer_04072018_175620_31.log	4737440	96	1	87	1	324	9	0	1119	58	0	772	1120	772
kmer_04072018_175620_32.log	947010	44	2	31	2	442	4	0	691	3	0	488	691	488
kmer_04072018_175620_33.log	2944480	426	1	362	1	362	6	0	3848	493	0	2453	3850	2454
kmer_04072018_175620_34.log	1358097	315	2	263	2	410	12	0	2145	9	0	1908	2146	1909
kmer_04072018_175620_35.log	4994918	166	1	161	1	617	6	0	1202	83	0	1416	1202	1417
kmer_04072018_175620_36.log	4797106	123	1	120	1	762	5	0	957	75	0	1013	958	1013
kmer_04072018_175620_37.log	4886160	18	1	17	1	761	2	0	622	5	0	582	622	582
kmer_04072018_175620_38.log	2037642	79	2	77	2	371	6	0	851	5	0	818	851	818
kmer_04072018_175620_39.log	4941156	44	1	44	1	146	2	0	653	8	0	697	653	697
kmer_04072018_175620_4.log	4762209	5597	75	1640	75	1882	13786	1650	NA	120	27	NA	1703	41
kmer_04072018_175620_40.log	1702856	82	2	79	2	649	5	0	869	5	0	846	871	847
kmer_04072018_175620_41.log	4818512	6	1	6	1	690	1	0	512	1	0	408	512	408
kmer_04072018_175620_42.log	4711358	43	1	43	1	754	5	0	551	11	0	726	552	726
kmer_04072018_175620_43.log	2730936	171	2	157	2	656	11	0	1289	8	0	1056	1290	1057
kmer_04072018_175620_44.log	4901865	46	1	45	1	142	3	0	774	11	0	816	775	816
kmer_04072018_175620_45.log	4809836	131	1	120	1	710	5	0	1343	87	0	1135	1343	1136
kmer_04072018_175620_46.log	5017219	150	1	130	1	115	6	0	1085	50	0	1264	1085	1265
kmer_04072018_175620_47.log	2690993	120	2	116	2	432	9	0	1630	8	0	1098	1631	1098
kmer_04072018_175620_48.log	2198422	167	2	155	2	476	11	0	1379	8	0	1470	1379	1471
kmer_04072018_175620_49.log	2897891	245	2	175	2	158	15	0	2645	8	0	1645	2646	1646
kmer_04072018_175620_5.log	1865855	334	7	276	7	798	33	0	3184	21	0	2373	3185	2374
kmer_04072018_175620_50.log	2380014	110	3	109	3	653	25	0	1066	23	0	1107	1069	1107
kmer_04072018_175620_51.log	1475171	118	5	116	5	784	14	0	1111	12	0	1129	1111	1131
kmer_04072018_175620_52.log	1384915	46	6	45	6	556	8	0	659	8	0	711	660	711
kmer_04072018_175620_53.log	3926748	975	4	870	4	426	94	2	NA	43	1	NA	6	5
kmer_04072018_175620_54.log	5313042	1966	7	1116	7	573	461	21	NA	56	4	NA	34	11
kmer_04072018_175620_55.log	1230983	35	3	29	3	261	5	0	755	5	0	645	755	645
kmer_04072018_175620_56.log	5585613	99	1	95	1	374	4	0	1316	44	0	1001	1316	1001
kmer_04072018_175620_57.log	3041304	477	2	436	2	429	49	0	10642	19	0	6884	10643	6885
kmer_04072018_175620_58.log	3276056	734	3	665	3	464	74	1	NA	40	0	NA	3	4
kmer_04072018_175620_59.log	4803751	126	1	124	1	721	5	0	1016	132	0	1861	1016	1861
kmer_04072018_175620_6.log	3120805	684	6	537	6	544	66	0	NA	28	0	3987	3	3989
kmer_04072018_175620_60.log	2624867	175	7	153	7	773	23	0	1658	14	0	1236	1658	1236
kmer_04072018_175620_61.log	5082025	207	1	197	1	299	7	0	2664	111	0	2624	2665	2625
kmer_04072018_175620_62.log	4938880	45	1	58	1	707	3	0	537	15	0	699	538	700
kmer_04072018_175620_63.log	4948797	90	1	88	1	442	9	0	867	41	0	1049	867	1049
kmer_04072018_175620_64.log	931907	812	5	630	5	146	26	1	NA	14	0	NA	3	2
kmer_04072018_175620_65.log	1115610	651	9	590	9	184	29	0	NA	17	0	3177	2	3178
kmer_04072018_175620_66.log	855583	874	8	707	8	205	50	2	NA	24	1	NA	5	3
kmer_04072018_175620_67.log	697433	311	3	254	3	164	7	0	1169	5	0	1081	1169	1082
kmer_04072018_175620_68.log	1821440	260	1	219	1	191	2	0	1296	91	0	1323	1297	1324
kmer_04072018_175620_69.log	1669280	404	1	345	1	124	6	0	1661	133	0	1634	1663	1636
kmer_04072018_175620_7.log	1335046	61	2	61	2	347	4	0	753	4	0	736	753	736
kmer_04072018_175620_70.log	1702320	300	1	271	1	149	5	0	1364	92	0	1252	1365	1253
kmer_04072018_175620_8.log	1556768	205	2	180	2	359	10	0	1053	8	0	1322	1054	1322
kmer_04072018_175620_9.log	4709075	505	1	360	1	351	10	0	6576	323	0	2027	6577	2028
kmer_04082018_47422_0.log	3814533	1022	19	551	19	590	310	3	NA	39	0	7180	8	7183
kmer_04082018_47422_1.log	3633373	855	7	539	7	372	99	1	NA	24	0	6443	5	6446
kmer_04082018_47422_10.log	2062126	317	3	283	3	715	21	0	1798	15	0	1360	1799	1361
kmer_04082018_47422_11.log	1662983	323	7	309	7	676	24	0	1756	20	0	2083	1757	2085
kmer_04082018_47422_12.log	3342669	830	17	658	17	586	235	1	NA	68	0	NA	4	3
kmer_04082018_47422_13.log	3016975	823	18	670	18	943	224	1	NA	80	0	NA	4	3
kmer_04082018_47422_14.log	2741417	1122	27	805	27	836	353	3	NA	68	1	NA	7	4
kmer_04082018_47422_15.log	1588107	265	2	243	2	294	12	0	1834	13	0	1423	1835	1424
kmer_04082018_47422_16.log	2222336	835	31	709	31	952	218	1	NA	38	0	NA	4	3
kmer_04082018_47422_17.log	1933470	618	13	563	13	575	69	0	NA	52	0	4798	2	4800
kmer_04082018_47422_18.log	4942240	37	1	36	1	341	2	0	754	6	0	650	754	650
kmer_04082018_47422_19.log	1546352	233	8	206	8	623	22	0	1509	15	0	1402	1510	1403
kmer_04082018_47422_2.log	2717838	430	14	349	14	523	67	0	5513	29	0	4418	5515	4419
kmer_04082018_47422_20.log	2777463	969	8	721	8	529	117	2	NA	48	0	NA	5	3
kmer_04082018_47422_21.log	2232327	541	2	504	2	770	29	0	4772	23	0	3965	4774	3967
kmer_04082018_47422_22.log	4865682	102	1	99	1	167	4	0	983	43	0	1120	983	1120
kmer_04082018_47422_23.log	3709035	1736	58	815	58	1340	1825	16	NA	40	1	NA	26	5
kmer_04082018_47422_24.log	3920166	894	13	544	13	769	181	1	NA	35	0	6646	5	6649
kmer_04082018_47422_25.log	4596044	3870	84	1217	84	1878	8339	331	NA	48	4	NA	365	13
kmer_04082018_47422_26.log	2538669	605	26	501	26	695	150	0	NA	44	0	5093	2	5095
kmer_04082018_47422_27.log	2700457	563	27	489	27	680	148	0	5333	48	0	3341	5335	3343
kmer_04082018_47422_28.log	2251043	313	5	282	5	517	23	0	2436	15	0	1632	2438	1633
kmer_04082018_47422_29.log	4730612	346	1	311	1	238	7	0	2933	184	0	1587	2934	1718
kmer_04082018_47422_3.log	4796543	6902	121	1843	121	2551	28463	2086	NA	128	16	NA	2139	28
kmer_04082018_47422_30.log	4801600	43	1	50	1	504	2	0	769	9	0	798	770	799
kmer_04082018_47422_31.log	4648080	229	1	215	1	289	8	0	1918	153	0	1293	1919	1294
kmer_04082018_47422_32.log	2389355	496	4	428	4	405	32	0	3663	22	0	4326	3665	4328
kmer_04082018_47422_33.log	2579742	141	6	111	6	337	16	0	1658	9	0	1288	1659	1288
kmer_04082018_47422_34.log	3135791	604	35	389	35	794	353	0	NA	19	0	4582	3	4584
kmer_04082018_47422_35.log	4737440	142	1	132	1	260	5	0	1126	73	0	944	1126	944
kmer_04082018_47422_36.log	4779280	265	1	236	1	340	9	0	1433	148	0	1234	1434	1235
kmer_04082018_47422_37.log	2840160	11	1	11	1	206	1	0	621	1	0	624	621	624
kmer_04082018_47422_38.log	2161472	1783	9	1297	9	376	197	16	NA	66	5	NA	25	12
kmer_04082018_47422_39.log	2927680	414	1	333	1	123	9	0	2416	214	0	1464	2418	1466
kmer_04082018_47422_4.log	2858756	513	3	299	3	584	34	0	3805	14	0	1993	3807	1995
kmer_04082018_47422_40.log	2958880	361	1	328	1	125	4	0	1521	214	0	1558	1522	1559
kmer_04082018_47422_41.log	2918160	415	1	334	1	124	9	0	2898	197	0	1569	2900	1570
kmer_04082018_47422_42.log	2874400	276	1	242	1	582	6	0	1171	114	0	987	1172	988
kmer_04082018_47422_43.log	1390575	359	3	304	3	259	14	0	1989	10	0	1411	1991	1412
kmer_04082018_47422_44.log	2057870	1717	10	1260	10	414	193	13	NA	51	5	NA	22	12
kmer_04082018_47422_45.log	4758560	87	1	80	1	289	4	0	1368	22	0	1139	1368	1139
kmer_04082018_47422_46.log	4797106	148	1	145	1	579	6	0	1241	76	0	1198	1241	1199
kmer_04082018_47422_47.log	5134536	94	1	91	1	523	4	0	987	33	0	954	987	954
kmer_04082018_47422_48.log	1722877	88	2	85	2	612	6	0	802	5	0	847	803	847
kmer_04082018_47422_49.log	1897648	129	2	129	2	603	8	0	977	7	0	1026	978	1027
kmer_04082018_47422_5.log	1965373	409	14	339	14	577	51	0	4305	26	0	2067	4306	2068
kmer_04082018_47422_50.log	5130640	103	1	101	1	249	3	0	882	43	0	810	883	810
kmer_04082018_47422_51.log	1488214	68	2	79	2	297	5	0	806	6	0	781	806	781
kmer_04082018_47422_52.log	1998017	142	3	131	3	484	10	0	977	8	0	1303	978	1303
kmer_04082018_47422_53.log	4884464	52	1	49	1	365	3	0	734	9	0	749	734	749
kmer_04082018_47422_54.log	5017219	169	1	149	1	548	6	0	1254	61	0	1227	1255	1228
kmer_04082018_47422_55.log	4863599	297	1	294	1	476	10	0	2032	207	0	2220	2033	2221
kmer_04082018_47422_56.log	5155368	150	1	137	1	228	6	0	1300	51	0	1169	1300	1169
kmer_04082018_47422_57.log	2292026	196	2	183	2	271	9	0	1414	6	0	1603	1430	1603
kmer_04082018_47422_58.log	4180681	288	3	205	3	1239	17	0	6288	5	0	2588	6289	2588
kmer_04082018_47422_59.log	5000386	136	1	134	1	275	4	0	1239	50	0	1407	1239	1407
kmer_04082018_47422_6.log	3523308	872	14	653	14	496	171	1	NA	40	0	NA	5	3
kmer_04082018_47422_60.log	1766665	27	3	37	3	617	5	0	737	5	0	734	737	734
kmer_04082018_47422_61.log	4747819	65	1	64	1	518	3	0	821	16	0	736	821	736
kmer_04082018_47422_62.log	4023374	1147	48	998	48	1263	1032	4	NA	53	3	NA	8	6
kmer_04082018_47422_63.log	5324250	2210	49	1176	49	1398	2886	40	NA	56	4	NA	55	12
kmer_04082018_47422_64.log	1960472	122	6	115	6	845	15	0	1214	12	0	1260	1214	1261
kmer_04082018_47422_65.log	3159680	562	22	499	22	632	151	0	8345	45	0	9133	8347	9135
kmer_04082018_47422_66.log	5273097	26	1	26	1	261	2	0	799	4	0	787	799	788
kmer_04082018_47422_67.log	3349009	867	24	782	24	555	280	2	NA	66	1	NA	5	4
kmer_04082018_47422_68.log	5021812	97	1	68	1	585	5	0	1243	19	0	829	1244	829
kmer_04082018_47422_69.log	4856640	1048	3	498	3	271	109	3	NA	11	0	9747	6	9749
kmer_04082018_47422_7.log	1957216	238	9	209	9	495	22	0	1226	12	0	1058	1226	1059
kmer_04082018_47422_70.log	1477938	132	2	130	2	637	7	0	1252	7	0	971	1252	971
kmer_04082018_47422_71.log	4558880	161	1	150	1	269	4	0	1234	64	0	1047	1235	1048
kmer_04082018_47422_72.log	4746160	74	1	73	1	661	3	0	864	20	0	775	864	775
kmer_04082018_47422_73.log	2993894	237	3	233	3	752	19	0	2781	12	0	1462	2782	1462
kmer_04082018_47422_74.log	2230645	105	2	118	2	311	7	0	905	6	0	1042	905	1042
kmer_04082018_47422_75.log	1712320	879	1	683	1	75	15	2	NA	434	1	NA	4	3
kmer_04082018_47422_76.log	1664560	50	1	49	1	94	1	0	738	4	0	554	738	554
kmer_04082018_47422_77.log	1675040	196	1	164	1	109	3	0	1050	33	0	1130	1051	1130
kmer_04082018_47422_78.log	1175683	853	9	761	9	192	45	1	NA	21	1	NA	4	4
kmer_04082018_47422_79.log	902896	995	6	791	6	141	37	2	NA	20	1	NA	6	4
kmer_04082018_47422_8.log	2602225	635	7	460	7	625	58	0	NA	28	0	2869	3	2871
kmer_04082018_47422_80.log	1616554	297	1	259	1	70	4	0	1167	196	0	1034	1168	1035
kmer_04082018_47422_81.log	792933	137	2	129	2	147	3	0	1767	3	0	865	1767	866
kmer_04082018_47422_82.log	746809	362	8	297	8	178	13	0	1487	9	0	1178	1488	1179
kmer_04082018_47422_83.log	858751	318	4	267	4	166	9	0	1714	5	0	1317	1715	1318
kmer_04082018_47422_84.log	1694320	107	1	82	1	125	2	0	804	10	0	754	804	755
kmer_04082018_47422_85.log	773744	138	2	111	2	124	3	0	922	2	0	857	922	858
kmer_04082018_47422_86.log	1766400	124	1	113	1	111	2	0	801	17	0	875	801	876
kmer_04082018_47422_87.log	824569	495	2	412	2	89	9	0	2070	9	0	2270	2072	2272
kmer_04082018_47422_88.log	790103	345	2	308	2	122	6	0	1838	6	0	1700	1839	1701
kmer_04082018_47422_9.log	2257078	631	7	580	7	576	51	0	NA	39	0	5361	2	5364
kmer_05042018_13928_0.log	1559124	70	2	56	2	345	5	0	722	5	0	797	722	798
kmer_05042018_13928_1.log	5062936	108	1	94	1	335	5	0	1073	48	0	1074	1074	1075
kmer_05042018_13928_10.log	1428723	97	2	90	2	679	6	0	964	6	0	1037	965	1038
kmer_05042018_13928_11.log	4581760	102	1	74	1	179	5	0	1339	18	0	1045	1339	1045
kmer_05042018_13928_12.log	1237888	133	4	123	4	555	28	0	1416	20	0	2481	1417	2482
kmer_05042018_13928_13.log	2853730	466	4	363	4	631	39	0	13135	19	0	2748	13151	2749
kmer_05042018_13928_14.log	2152517	383	4	310	4	383	28	0	3065	22	0	2237	3067	2238
kmer_05042018_13928_15.log	2239228	707	7	510	7	583	70	1	NA	28	0	4431	2	4433
kmer_05042018_13928_16.log	983389	68	2	61	2	682	6	0	783	5	0	689	784	689
kmer_05042018_13928_17.log	1720486	411	12	349	12	505	79	0	2912	25	0	3329	2913	3330
kmer_05042018_13928_18.log	1507958	311	6	285	6	574	30	0	1565	16	0	1975	1566	1976
kmer_05042018_13928_19.log	1053953	104	2	87	2	386	6	0	848	6	0	740	848	741
kmer_05042018_13928_2.log	4759360	276	1	238	1	285	10	0	1741	403	0	1655	1742	1656
kmer_05042018_13928_20.log	2047739	602	3	444	3	483	35	0	6577	22	0	3623	6580	3625
kmer_05042018_13928_21.log	1240749	196	6	183	6	735	23	0	1572	14	0	1720	1573	1720
kmer_05042018_13928_22.log	3052554	1022	15	607	15	887	386	3	NA	42	0	7326	6	7328
kmer_05042018_13928_23.log	2986842	463	10	320	10	751	106	0	11204	17	0	2751	11205	2752
kmer_05042018_13928_24.log	4188716	2543	82	926	82	2305	6639	66	NA	48	2	NA	85	8
kmer_05042018_13928_25.log	4755700	155	1	118	1	169	7	0	1760	34	0	1371	1761	1371
kmer_05042018_13928_26.log	1828985	282	2	242	2	251	19	0	3429	10	0	3541	3430	3542
kmer_05042018_13928_27.log	1799659	242	4	215	4	407	21	0	1477	12	0	1206	1478	1207
kmer_05042018_13928_28.log	1835930	215	4	190	4	603	44	0	2696	25	0	1820	2697	1821
kmer_05042018_13928_29.log	4730612	97	1	91	1	201	4	0	904	72	0	738	905	738
kmer_05042018_13928_3.log	4656961	3733	57	1295	57	1606	9142	302	NA	70	5	NA	328	12
kmer_05042018_13928_30.log	2083426	288	5	245	5	590	32	0	2311	14	0	1374	2312	1375
kmer_05042018_13928_31.log	2132402	224	2	170	2	368	14	0	2679	8	0	1315	2680	1315
kmer_05042018_13928_32.log	995640	60	2	52	2	496	4	0	746	4	0	725	746	725
kmer_05042018_13928_33.log	4977480	23	1	23	1	317	2	0	738	3	0	476	738	476
kmer_05042018_13928_34.log	4600720	65	1	62	1	469	3	0	845	20	0	611	846	611
kmer_05042018_13928_35.log	4574800	51	1	50	1	433	3	0	661	10	0	675	661	676
kmer_05042018_13928_36.log	1736137	1114	4	902	4	432	146	6	NA	64	2	NA	11	6
kmer_05042018_13928_37.log	2927680	300	1	238	1	418	7	0	2197	390	0	1533	2198	1534
kmer_05042018_13928_38.log	1654216	1068	4	887	4	416	105	3	NA	71	1	NA	7	5
kmer_05042018_13928_39.log	4797106	89	1	86	1	551	5	0	886	43	0	889	886	890
kmer_05042018_13928_4.log	1601552	180	2	141	2	386	17	0	1179	9	0	1792	1180	1792
kmer_05042018_13928_40.log	5060525	18	1	18	1	525	2	0	577	3	0	537	577	537
kmer_05042018_13928_41.log	1683855	112	2	101	2	787	12	0	1100	10	0	614	1101	615
kmer_05042018_13928_42.log	1756771	109	2	89	2	506	9	0	973	6	0	947	974	948
kmer_05042018_13928_43.log	5155368	95	1	91	1	692	7	0	1107	45	0	892	1107	892
kmer_05042018_13928_44.log	4891769	147	1	135	1	476	7	0	1026	168	0	1161	1027	1161
kmer_05042018_13928_45.log	1706714	72	2	71	2	427	6	0	917	6	0	886	918	887
kmer_05042018_13928_46.log	5283836	13	1	23	1	583	2	0	555	5	0	317	555	317
kmer_05042018_13928_47.log	5021812	82	1	53	1	435	4	0	992	11	0	709	992	709
kmer_05042018_13928_48.log	1045087	507	2	458	2	61	11	0	3358	10	0	2435	3359	2436
kmer_05042018_13928_49.log	1641440	629	1	525	1	99	12	0	5049	1061	0	3019	5052	3021
kmer_05042018_13928_5.log	1689135	219	3	178	3	636	21	0	2616	11	0	1212	2617	1213
kmer_05042018_13928_50.log	1694320	79	1	60	1	89	2	0	761	4	0	693	761	693
kmer_05042018_13928_51.log	1669280	329	1	287	1	94	4	0	1613	241	0	1221	1614	1222
kmer_05042018_13928_6.log	2712449	393	3	308	3	369	28	0	3972	16	0	1743	3973	1744
kmer_05042018_13928_7.log	1093125	125	3	113	3	405	7	0	1027	7	0	782	1027	782
kmer_05042018_13928_8.log	2374547	326	8	243	8	527	54	0	2059	18	0	1646	2060	1647
kmer_05042018_13928_9.log	1701661	308	4	285	4	547	25	0	2020	17	0	1893	2021	1894
kmer_05052018_135096_0.log	4988504	444	1	300	1	894	16	0	10717	1528	0	3343	10719	3345
kmer_05052018_135096_1.log	2399182	302	3	251	3	591	26	0	3888	14	0	2787	3889	2788
kmer_05052018_135096_10.log	4572929	340	1	317	1	553	7	0	3368	1118	0	5275	3369	5276
kmer_05052018_135096_11.log	1456169	114	3	108	3	552	9	0	1437	9	0	826	1437	827
kmer_05052018_135096_12.log	3182157	533	3	417	3	424	61	0	17427	50	0	7098	17430	7100
kmer_05052018_135096_13.log	2179979	417	4	339	4	711	67	0	5106	18	0	2115	5108	2116
kmer_05052018_135096_14.log	2280152	770	2	558	2	417	43	1	NA	27	0	4096	3	4098
kmer_05052018_135096_15.log	4879583	76	1	65	1	321	4	0	817	24	0	753	817	754
kmer_05052018_135096_16.log	1765821	470	8	394	8	727	167	0	6472	23	0	2034	6473	2035
kmer_05052018_135096_17.log	1536374	346	6	319	6	580	27	0	2496	18	0	1969	2497	1970
kmer_05052018_135096_18.log	4942240	2	1	2	1	378	1	0	NA	1	0	NA	0	0
kmer_05052018_135096_19.log	1090884	112	2	94	2	268	6	0	936	6	0	839	936	839
kmer_05052018_135096_2.log	4687430	4033	43	1352	43	1225	5147	872	NA	110	17	NA	912	29
kmer_05052018_135096_20.log	2073916	664	4	492	4	647	91	0	NA	39	0	6592	3	6594
kmer_05052018_135096_21.log	1293722	245	5	232	5	498	29	0	3656	21	0	5070	3657	5071
kmer_05052018_135096_22.log	3322629	1137	13	632	13	1070	412	17	NA	57	1	16648	23	16651
kmer_05052018_135096_23.log	4783943	524	1	348	1	420	9	0	9666	1184	0	4205	9668	4206
kmer_05052018_135096_24.log	4383608	2774	37	983	37	955	2419	87	NA	46	2	NA	107	8
kmer_05052018_135096_25.log	2007725	317	5	271	5	742	46	0	3383	20	0	2997	3385	2998
kmer_05052018_135096_26.log	1819047	271	3	243	3	436	19	0	1666	12	0	1155	1667	1156
kmer_05052018_135096_27.log	2613212	102	3	96	3	296	10	0	902	7	0	797	903	797
kmer_05052018_135096_28.log	2167172	322	3	278	3	446	25	0	2570	13	0	1463	2572	1464
kmer_05052018_135096_29.log	2238900	238	62	177	62	1779	404	0	3609	16	0	2703	3611	2704
kmer_05052018_135096_3.log	2192664	201	5	156	5	587	23	0	1733	14	0	1486	1734	1486
kmer_05052018_135096_30.log	4600720	70	1	67	1	282	4	0	816	17	0	811	817	812
kmer_05052018_135096_31.log	1764783	1239	4	1011	4	296	71	4	NA	42	2	NA	10	7
kmer_05052018_135096_32.log	1668984	1188	4	988	4	368	105	5	NA	45	3	NA	12	8
kmer_05052018_135096_33.log	1987083	137	2	133	2	644	9	0	954	7	0	1322	955	1322
kmer_05052018_135096_34.log	4797106	94	1	91	1	408	4	0	858	50	0	856	859	856
kmer_05052018_135096_35.log	4827630	38	1	37	1	797	3	0	533	7	0	617	533	618
kmer_05052018_135096_36.log	5134536	57	1	55	1	348	3	0	801	11	0	823	801	823
kmer_05052018_135096_37.log	834361	5	2	5	2	518	2	0	516	3	0	494	516	494
kmer_05052018_135096_38.log	4711358	36	1	36	1	570	2	0	600	5	0	547	600	547
kmer_05052018_135096_39.log	4809836	116	1	105	1	790	6	0	1317	64	0	1233	1318	1233
kmer_05052018_135096_4.log	1741560	233	5	190	5	460	28	0	3475	16	0	1470	3476	1470
kmer_05052018_135096_40.log	5202850	10	1	10	1	378	1	0	461	2	0	507	462	507
kmer_05052018_135096_41.log	1806692	178	3	176	3	545	13	0	1327	10	0	1329	1327	1330
kmer_05052018_135096_42.log	5155368	107	1	103	1	555	5	0	1003	38	0	1096	1004	1096
kmer_05052018_135096_43.log	2860167	235	6	165	6	1129	60	0	3067	14	0	1839	3068	1840
kmer_05052018_135096_44.log	5000386	77	1	76	1	648	5	0	1147	73	0	876	1148	876
kmer_05052018_135096_45.log	1450595	107	2	105	2	527	6	0	919	7	0	1032	920	1032
kmer_05052018_135096_46.log	3175990	548	3	510	3	373	63	0	16055	28	0	7152	16058	7154
kmer_05052018_135096_47.log	4104536	1300	10	876	10	452	267	5	NA	48	1	NA	10	6
kmer_05052018_135096_48.log	2541366	478	4	443	4	409	38	0	4631	24	0	4616	4632	4617
kmer_05052018_135096_49.log	4803751	112	1	110	1	407	5	0	894	86	0	836	894	837
kmer_05052018_135096_5.log	2735904	435	6	341	6	446	50	0	6444	27	0	4652	6446	4654
kmer_05052018_135096_50.log	2163473	142	2	134	2	465	16	0	1300	9	0	1434	1300	1434
kmer_05052018_135096_51.log	2950147	184	5	174	5	524	27	0	1827	12	0	2128	1828	2128
kmer_05052018_135096_52.log	1724211	71	2	69	2	640	7	0	972	8	0	970	972	970
kmer_05052018_135096_53.log	5030517	1	1	1	1	167	2	NA	NA	2	NA	NA	NA	NA
kmer_05052018_135096_54.log	856083	665	3	534	3	711	17	0	NA	11	0	2370	2	2371
kmer_05052018_135096_55.log	400621	47	3	46	3	1324	3	0	555	3	0	583	555	584
kmer_05052018_135096_56.log	651328	154	2	133	2	384	3	0	945	3	0	911	945	912
kmer_05052018_135096_57.log	515790	34	11	34	11	913	6	0	510	6	0	607	511	607
kmer_05052018_135096_58.log	406241	53	3	50	3	1133	4	0	580	4	0	527	580	527
kmer_05052018_135096_59.log	1052245	537	10	485	10	807	70	0	4052	16	0	6881	4054	6883
kmer_05052018_135096_6.log	4817760	27	1	27	1	270	2	0	741	4	0	625	741	625
kmer_05052018_135096_60.log	494920	48	13	44	13	765	10	0	541	9	0	490	541	490
kmer_05052018_135096_61.log	797200	674	6	559	6	657	28	1	NA	15	0	4112	3	4115
kmer_05052018_135096_62.log	553837	93	34	91	34	1113	8	0	787	4	0	717	788	718
kmer_05052018_135096_63.log	611034	182	38	164	38	1492	18	0	1072	5	0	913	1072	914
kmer_05052018_135096_64.log	635802	235	3	204	3	874	6	0	1757	5	0	953	1758	954
kmer_05052018_135096_65.log	668528	92	15	84	15	812	11	0	828	8	0	735	828	736
kmer_05052018_135096_66.log	496147	98	7	89	7	840	7	0	781	5	0	738	781	738
kmer_05052018_135096_67.log	673882	255	12	207	12	1192	39	0	1716	9	0	1052	1716	1053
kmer_05052018_135096_68.log	752283	195	31	169	31	1643	32	0	1014	6	0	1030	1016	1031
kmer_05052018_135096_69.log	540833	80	15	61	15	723	8	0	794	6	0	589	794	589
kmer_05052018_135096_7.log	3746274	145	1	129	1	212	5	0	1043	136	0	898	1044	898
kmer_05052018_135096_70.log	730449	99	27	78	27	1396	29	0	971	15	0	1230	972	1230
kmer_05052018_135096_71.log	752605	345	19	296	19	1120	29	0	1384	13	0	1267	1385	1268
kmer_05052018_135096_72.log	711214	262	2	238	2	870	8	0	1920	6	0	1216	1921	1216
kmer_05052018_135096_8.log	2387669	371	2	270	2	353	20	0	3575	15	0	1651	3577	1652
kmer_05052018_135096_9.log	4686720	1	1	4	1	520	2	NA	NA	2	0	369	NA	369
kmer_05062018_50584_0.log	3545255	734	55	449	55	1226	1108	1	NA	24	0	10125	4	10128
kmer_05062018_50584_1.log	3428580	553	35	400	35	995	331	0	10549	21	0	4900	10552	4902
kmer_05062018_50584_10.log	4817760	38	1	38	1	326	4	0	725	6	0	715	725	715
kmer_05062018_50584_11.log	1395479	165	2	144	2	283	8	0	1211	8	0	2419	1212	2419
kmer_05062018_50584_12.log	2440370	416	2	303	2	389	58	0	9910	15	0	1928	9912	1929
kmer_05062018_50584_13.log	1815782	377	2	352	2	533	50	0	5243	82	0	2944	5244	2945
kmer_05062018_50584_14.log	4858880	154	1	145	1	338	7	0	1064	215	0	1189	1065	1190
kmer_05062018_50584_15.log	2517399	124	5	81	5	1194	14	0	2644	8	0	661	2644	662
kmer_05062018_50584_16.log	1313372	195	2	184	2	266	7	0	1774	13	0	1260	1774	1260
kmer_05062018_50584_17.log	3234600	602	3	476	3	366	43	0	12058	23	0	5508	12060	5510
kmer_05062018_50584_18.log	4827641	487	1	400	1	308	19	0	8732	2922	0	5179	8734	5180
kmer_05062018_50584_19.log	2419881	842	2	612	2	361	73	3	NA	44	0	12670	6	12673
kmer_05062018_50584_2.log	2049471	153	8	135	8	553	22	0	1355	12	0	1193	1356	1194
kmer_05062018_50584_20.log	4879583	91	1	80	1	313	7	0	978	38	0	801	978	802
kmer_05062018_50584_21.log	1787222	515	4	430	4	651	46	0	6055	33	0	2819	6058	2884
kmer_05062018_50584_22.log	1600429	404	4	371	4	537	37	0	3718	22	0	5387	3720	5389
kmer_05062018_50584_23.log	4651760	126	1	108	1	440	7	0	977	118	0	1007	978	1010
kmer_05062018_50584_24.log	4634161	721	1	542	1	410	128	1	NA	3311	0	6875	3	6877
kmer_05062018_50584_25.log	1810109	301	2	287	2	554	28	0	2177	13	0	2355	2178	2356
kmer_05062018_50584_26.log	3425463	1252	9	668	9	495	199	5	NA	33	0	NA	10	3
kmer_05062018_50584_27.log	3777552	623	4	406	4	1176	63	0	18206	18	0	3219	18209	3221
kmer_05062018_50584_28.log	4412654	2980	26	1033	26	918	1781	129	NA	52	2	NA	151	10
kmer_05062018_50584_29.log	2094257	373	6	316	6	490	34	0	3114	18	0	3796	3116	3798
kmer_05062018_50584_3.log	2154406	182	3	156	3	339	16	0	3820	10	0	1622	3820	1623
kmer_05062018_50584_30.log	1915472	326	5	295	5	418	32	0	2645	16	0	1655	2646	1656
kmer_05062018_50584_31.log	2663390	147	3	138	3	364	13	0	1175	10	0	1431	1176	1431
kmer_05062018_50584_32.log	2184711	361	3	311	3	498	36	0	3584	18	0	1508	3585	1509
kmer_05062018_50584_33.log	2249412	293	9	212	9	584	57	0	3619	16	0	1775	3620	1776
kmer_05062018_50584_34.log	1947019	178	2	166	2	267	11	0	1334	8	0	1023	1335	1023
kmer_05062018_50584_35.log	4791723	30	1	19	1	314	2	0	501	3	0	435	501	435
kmer_05062018_50584_36.log	4063606	1	1	1	1	214	2	NA	NA	2	NA	NA	NA	NA
kmer_05062018_50584_37.log	2927680	348	1	275	1	441	8	0	2148	471	0	1349	2150	1350
kmer_05062018_50584_38.log	2918160	333	1	286	1	322	7	0	2412	505	0	1460	2413	1462
kmer_05062018_50584_39.log	1321356	383	2	320	2	382	12	0	2243	18	0	1239	2245	1240
kmer_05062018_50584_4.log	4799760	75	1	65	1	440	3	0	949	41	0	1034	949	1035
kmer_05062018_50584_40.log	2999040	203	1	179	1	202	3	0	1107	237	0	913	1108	914
kmer_05062018_50584_41.log	1564467	104	2	101	2	241	7	0	853	6	0	960	854	961
kmer_05062018_50584_42.log	5041399	182	1	171	1	348	10	0	1472	116	0	1969	1473	1969
kmer_05062018_50584_43.log	4941156	42	1	42	1	194	3	0	683	7	0	691	683	692
kmer_05062018_50584_44.log	4867120	100	1	100	1	381	6	0	970	40	0	917	971	917
kmer_05062018_50584_45.log	1040970	55	2	55	2	521	6	0	556	5	0	651	556	651
kmer_05062018_50584_46.log	1435458	55	2	52	2	457	7	0	775	7	0	749	775	749
kmer_05062018_50584_47.log	4947515	148	1	135	1	350	9	0	1423	94	0	1185	1424	1186
kmer_05062018_50584_48.log	1984055	215	2	213	2	370	20	0	1650	14	0	2068	1651	2069
kmer_05062018_50584_49.log	2214005	88	2	87	2	490	8	0	1058	6	0	1066	1059	1066
kmer_05062018_50584_5.log	2425201	328	2	271	2	808	21	0	5003	10	0	2803	5004	2804
kmer_05062018_50584_50.log	4747819	45	1	44	1	312	4	0	671	7	0	766	672	766
kmer_05062018_50584_51.log	3538870	783	10	706	10	579	194	2	NA	53	1	NA	5	3
kmer_05062018_50584_52.log	4430611	1603	28	1007	28	781	1451	11	NA	71	2	NA	19	8
kmer_05062018_50584_53.log	2668672	389	2	362	2	299	24	0	4267	17	0	3572	4268	3574
kmer_05062018_50584_54.log	5273097	19	1	19	1	300	2	0	534	3	0	615	534	616
kmer_05062018_50584_55.log	5129938	793	1	458	1	88	30	1	NA	883	0	7313	3	7314
kmer_05062018_50584_56.log	5131397	116	1	114	1	320	6	0	1011	71	0	947	1012	947
kmer_05062018_50584_6.log	4697899	4534	47	1470	47	2093	9349	837	NA	77	8	NA	862	16
kmer_05062018_50584_7.log	4707600	264	1	218	1	251	6	0	1478	507	0	1653	1479	1653
kmer_05062018_50584_8.log	4864400	60	1	58	1	1038	3	0	707	12	0	782	707	782
kmer_05062018_50584_9.log	2863087	515	7	407	7	489	61	0	10802	23	0	2785	10804	2787
kmer_06042018_34664_0.log	2850625	427	3	290	3	435	32	0	4513	14	0	2656	4516	2657
kmer_06042018_34664_1.log	2150680	210	4	181	4	888	26	0	2477	11	0	1237	2478	1238
kmer_06042018_34664_10.log	4709075	332	1	247	1	368	11	0	2431	686	0	2280	2432	2281
kmer_06042018_34664_11.log	1724674	311	3	288	3	317	24	0	3167	15	0	1480	3168	1481
kmer_06042018_34664_12.log	3234462	470	5	366	5	182	54	0	14305	24	0	4724	14306	4726
kmer_06042018_34664_13.log	1706672	417	2	353	2	516	28	0	3760	15	0	4823	3761	4824
kmer_06042018_34664_14.log	1055392	105	2	88	2	619	7	0	1051	5	0	972	1052	973
kmer_06042018_34664_15.log	3177870	1031	6	608	6	638	274	3	NA	39	0	17092	8	17095
kmer_06042018_34664_16.log	4618000	1	5	1	5	768	6	0	350	6	0	336	351	336
kmer_06042018_34664_17.log	4190778	2560	19	928	19	765	1430	118	NA	74	4	NA	144	13
kmer_06042018_34664_18.log	4824322	282	1	242	1	431	5	0	2251	505	0	1672	2252	1673
kmer_06042018_34664_19.log	1794464	244	2	217	2	608	14	0	1918	10	0	1622	1919	1623
kmer_06042018_34664_2.log	1921746	109	6	94	6	588	14	0	978	10	0	995	980	996
kmer_06042018_34664_20.log	4801600	2	1	13	1	394	1	0	NA	2	0	688	0	688
kmer_06042018_34664_21.log	4706080	291	1	248	1	641	8	0	6578	749	0	1829	6579	1830
kmer_06042018_34664_22.log	4977480	24	1	24	1	169	1	0	451	3	0	384	452	384
kmer_06042018_34664_23.log	3034043	1116	1	904	1	332	30	3	NA	4096	5	NA	8	9
kmer_06042018_34664_24.log	2918160	253	1	223	1	229	4	0	1157	321	0	1232	1158	1233
kmer_06042018_34664_25.log	2901520	1070	1	889	1	339	38	8	NA	5337	2	NA	14	8
kmer_06042018_34664_26.log	1841694	52	2	50	2	1628	5	0	697	5	0	894	697	894
kmer_06042018_34664_27.log	5041399	173	1	162	1	1172	7	0	1342	157	0	1998	1343	1999
kmer_06042018_34664_28.log	5060525	19	1	19	1	277	2	0	521	2	0	496	521	496
kmer_06042018_34664_29.log	4947515	116	1	103	1	300	5	0	1010	49	0	845	1010	845
kmer_06042018_34664_3.log	4656826	3758	2	1297	2	468	841	396	NA	53	6	NA	423	15
kmer_06042018_34664_30.log	1198211	17	2	29	2	420	3	0	608	4	0	766	608	766
kmer_06042018_34664_31.log	5202850	7	1	7	1	508	1	0	466	2	0	511	466	511
kmer_06042018_34664_32.log	1791813	169	2	167	2	948	11	0	1752	20	0	1549	1752	1550
kmer_06042018_34664_34.log	2106180	148	3	136	3	1861	12	0	1189	10	0	1037	1190	1038
kmer_06042018_34664_35.log	2787743	227	6	159	6	1469	33	0	2243	11	0	1097	2244	1098
kmer_06042018_34664_36.log	3134631	477	5	443	5	651	54	0	7591	23	0	4751	7592	4753
kmer_06042018_34664_37.log	4109853	1232	30	847	30	1405	912	8	NA	87	3	NA	12	8
kmer_06042018_34664_38.log	5585613	51	1	51	1	476	4	0	793	13	0	750	793	750
kmer_06042018_34664_39.log	2403496	247	7	231	7	520	48	0	1992	17	0	2255	1993	2256
kmer_06042018_34664_4.log	4707600	222	1	180	1	273	5	0	6773	463	0	1239	6774	1240
kmer_06042018_34664_40.log	2446446	378	23	352	23	698	148	0	3251	47	0	5193	3252	5194
kmer_06042018_34664_41.log	4803751	108	1	106	1	213	5	0	958	76	0	834	959	834
kmer_06042018_34664_42.log	2194954	151	3	129	3	1479	21	0	1277	11	0	1456	1277	1456
kmer_06042018_34664_43.log	842038	616	3	501	3	261	19	0	6222	12	0	2894	6224	2896
kmer_06042018_34664_44.log	1675040	148	1	128	1	176	4	0	888	36	0	900	889	900
kmer_06042018_34664_45.log	1045301	509	6	460	6	264	31	0	6995	11	0	3813	6997	3815
kmer_06042018_34664_46.log	1641440	630	1	526	1	182	14	0	4897	1128	0	3321	4900	3323
kmer_06042018_34664_47.log	1616554	216	1	191	1	139	3	0	1630	74	0	1003	1631	1004
kmer_06042018_34664_48.log	1762596	88	1	80	1	77	2	0	757	7	0	684	757	684
kmer_06042018_34664_49.log	1651183	96	1	88	1	141	2	0	669	9	0	761	670	761
kmer_06042018_34664_5.log	4864400	43	1	41	1	360	3	0	573	8	0	722	574	723
kmer_06042018_34664_50.log	668920	246	2	200	2	204	7	0	1733	7	0	1239	1734	1239
kmer_06042018_34664_51.log	1821440	188	1	164	1	111	2	0	970	54	0	967	971	969
kmer_06042018_34664_52.log	585118	88	2	82	2	226	3	0	737	3	0	856	737	856
kmer_06042018_34664_6.log	4888463	395	1	309	1	386	13	0	5388	964	0	1538	5390	1539
kmer_06042018_34664_7.log	859142	19	11	19	11	596	12	0	496	14	0	535	497	535
kmer_06042018_34664_8.log	1096447	19	2	19	2	369	3	0	452	3	0	470	452	471
kmer_06042018_34664_9.log	3746274	127	1	115	1	360	5	0	1049	71	0	770	1049	770
kmer_06062018_79090_0.log	3579296	749	29	457	29	800	785	1	NA	59	0	11848	4	11850
kmer_06062018_79090_1.log	3451876	575	19	415	19	618	185	0	8270	30	0	4078	8273	4080
kmer_06062018_79090_10.log	1688445	155	4	146	4	455	13	0	1352	10	0	1280	1352	1281
kmer_06062018_79090_11.log	3236060	603	4	477	4	303	43	0	14082	30	0	7894	14084	7896
kmer_06062018_79090_12.log	2258411	488	5	400	5	376	75	0	5046	25	0	4925	5048	4928
kmer_06062018_79090_13.log	4694320	516	1	431	1	294	18	0	6242	3176	0	2400	6243	2401
kmer_06062018_79090_14.log	1600925	407	2	374	2	305	19	0	2881	26	0	2666	2882	2668
kmer_06062018_79090_15.log	2156563	722	2	543	2	500	63	1	NA	42	0	5743	3	5745
kmer_06062018_79090_16.log	1810938	303	2	289	2	377	19	0	1637	13	0	2233	1638	2234
kmer_06062018_79090_17.log	3445995	1255	5	669	5	493	255	5	NA	50	0	NA	11	3
kmer_06062018_79090_18.log	3778666	626	2	408	2	265	101	0	23004	15	0	3079	23007	3081
kmer_06062018_79090_19.log	4421954	2988	34	1033	34	1191	3447	179	NA	60	3	NA	210	12
kmer_06062018_79090_2.log	2050428	160	5	142	5	733	16	0	1144	9	0	1197	1145	1197
kmer_06062018_79090_20.log	1960703	329	6	297	6	633	40	0	3537	18	0	1619	3538	1620
kmer_06062018_79090_21.log	2665684	149	2	140	2	262	11	0	1077	7	0	1182	1077	1183
kmer_06062018_79090_22.log	4648080	125	1	118	1	482	11	0	2154	269	0	1020	2155	1021
kmer_06062018_79090_23.log	2200359	363	2	313	2	276	12	0	2371	9	0	2555	2373	2557
kmer_06062018_79090_24.log	2431132	78	7	59	7	416	16	0	1314	10	0	730	1315	730
kmer_06062018_79090_25.log	4762800	300	1	215	1	137	8	0	2586	427	0	1698	2587	1699
kmer_06062018_79090_26.log	4779280	180	1	168	1	205	7	0	3061	173	0	1030	3062	1030
kmer_06062018_79090_27.log	3034043	1439	1	1142	1	314	35	13	NA	4319	4	NA	21	10
kmer_06062018_79090_28.log	2903040	295	1	243	1	195	4	0	1564	227	0	1166	1565	1166
kmer_06062018_79090_29.log	2901520	1385	1	1116	1	361	36	26	NA	3671	3	NA	33	8
kmer_06062018_79090_3.log	2155352	185	2	159	2	322	13	0	5030	9	0	1389	5031	1390
kmer_06062018_79090_30.log	2214729	154	2	149	2	574	16	0	1478	9	0	1713	1479	1713
kmer_06062018_79090_31.log	4886160	15	1	14	1	378	2	0	597	4	0	376	597	376
kmer_06062018_79090_32.log	4827630	42	1	41	1	325	3	0	691	6	0	646	691	646
kmer_06062018_79090_33.log	5041399	183	1	172	1	156	7	0	1351	187	0	1286	1352	1287
kmer_06062018_79090_34.log	4941156	43	1	43	1	444	3	0	753	7	0	705	753	706
kmer_06062018_79090_35.log	4818512	5	1	5	1	211	1	0	440	1	0	481	440	481
kmer_06062018_79090_36.log	1822472	101	2	101	2	375	6	0	1421	5	0	974	1421	975
kmer_06062018_79090_37.log	4830073	57	1	57	1	320	3	0	660	21	0	601	660	601
kmer_06062018_79090_38.log	4827760	57	1	54	1	285	3	0	674	13	0	674	674	674
kmer_06062018_79090_39.log	5191331	38	1	49	1	297	3	0	647	10	0	744	647	744
kmer_06062018_79090_4.log	4698285	4558	20	1475	20	561	NA	NA	NA	113	16	NA	NA	29
kmer_06062018_79090_40.log	1018873	17	2	17	2	605	3	0	646	3	0	596	646	596
kmer_06062018_79090_41.log	2659800	140	2	120	2	330	11	0	1958	7	0	1198	1959	1199
kmer_06062018_79090_42.log	4863599	216	1	214	1	233	8	0	2268	408	0	1457	2268	1458
kmer_06062018_79090_43.log	2313938	112	2	108	2	492	9	0	1246	7	0	1161	1246	1161
kmer_06062018_79090_44.log	4891769	161	1	149	1	315	7	0	1024	114	0	1144	1024	1145
kmer_06062018_79090_45.log	4641600	238	1	168	1	463	10	0	4407	194	0	1819	4408	1820
kmer_06062018_79090_46.log	2217451	90	2	89	2	406	7	0	869	6	0	876	869	876
kmer_06062018_79090_47.log	5068389	51	1	51	1	250	3	0	613	15	0	629	613	629
kmer_06062018_79090_48.log	5283836	19	1	29	1	306	2	0	641	6	0	612	672	612
kmer_06062018_79090_49.log	3542295	792	4	715	4	294	79	1	NA	35	1	NA	3	3
kmer_06062018_79090_5.log	1785394	264	3	218	3	628	21	0	3817	14	0	1201	3818	1202
kmer_06062018_79090_50.log	4461424	1621	38	1013	38	919	2747	11	NA	76	2	NA	21	8
kmer_06062018_79090_51.log	5371077	391	1	364	1	260	14	0	3085	1406	0	3724	3086	3725
kmer_06062018_79090_52.log	4690521	794	2	458	2	565	257	20	NA	57	1	12843	24	12845
kmer_06062018_79090_53.log	5082025	199	1	189	1	463	5	0	4206	170	0	2055	4207	2055
kmer_06062018_79090_54.log	1842218	77	4	75	4	508	9	0	806	8	0	860	806	861
kmer_06062018_79090_55.log	2987450	1	1	1	1	224	1	NA	NA	1	NA	NA	NA	NA
kmer_06062018_79090_56.log	1712320	758	1	592	1	168	13	1	NA	1388	0	5344	3	5346
kmer_06062018_79090_57.log	1675040	172	1	146	1	411	8	0	1197	41	0	983	1197	984
kmer_06062018_79090_58.log	1090357	590	3	534	3	253	23	0	4629	13	0	2897	4630	2899
kmer_06062018_79090_59.log	827968	790	6	641	6	317	27	1	NA	13	0	2870	4	2873
kmer_06062018_79090_6.log	2861799	519	3	409	3	373	37	0	10835	19	0	2633	10837	2636
kmer_06062018_79090_60.log	652882	263	2	230	2	283	6	0	1052	5	0	1011	1053	1012
kmer_06062018_79090_61.log	1651183	106	1	97	1	56	2	0	769	19	0	931	769	932
kmer_06062018_79090_7.log	1172542	39	2	39	2	307	4	0	702	4	0	755	703	755
kmer_06062018_79090_8.log	3746274	167	1	145	1	138	5	0	1286	131	0	929	1286	929
kmer_06062018_79090_9.log	2446588	417	3	304	3	427	28	0	2581	17	0	1615	2582	1616
kmer_06072018_11353_0.log	4607202	786	1	505	1	314	27	1	NA	362	0	8185	4	8188
kmer_06072018_11353_1.log	2953199	283	6	246	6	407	29	0	3213	15	0	2160	3215	2161
kmer_06072018_11353_10.log	4709075	505	1	360	1	442	19	0	3898	330	0	3170	3899	3171
kmer_06072018_11353_100.log	2250177	150	6	142	6	390	17	0	1809	12	0	1007	1809	1008
kmer_06072018_11353_101.log	1652928	61	4	61	4	413	7	0	803	7	0	757	803	757
kmer_06072018_11353_102.log	2970775	179	63	156	63	1410	235	0	2395	12	0	1376	2395	1376
kmer_06072018_11353_103.log	3531242	208	36	198	36	970	141	0	3664	13	0	3473	3665	3474
kmer_06072018_11353_104.log	2840900	125	82	123	82	1647	339	0	2111	15	0	1270	2112	1271
kmer_06072018_11353_105.log	2161684	46	25	59	25	522	39	0	831	30	0	947	831	948
kmer_06072018_11353_106.log	2543428	91	8	89	8	885	32	0	1596	23	0	740	1596	740
kmer_06072018_11353_107.log	4661840	1	1	1	1	472	4	NA	NA	5	NA	NA	NA	NA
kmer_06072018_11353_108.log	932087	816	10	633	10	363	95	12	NA	33	2	NA	15	5
kmer_06072018_11353_109.log	699539	175	11	149	11	269	15	0	1857	9	0	950	1858	951
kmer_06072018_11353_11.log	2044965	466	4	432	4	388	27	0	5642	23	0	2495	5644	2497
kmer_06072018_11353_110.log	1116215	660	6	598	6	151	24	0	NA	17	0	NA	3	2
kmer_06072018_11353_111.log	862131	879	55	709	55	498	166	1	NA	18	1	NA	5	3
kmer_06072018_11353_112.log	588003	112	7	108	7	271	10	0	974	10	0	1176	975	1176
kmer_06072018_11353_113.log	638863	209	5	189	5	148	6	0	1125	5	0	1212	1125	1261
kmer_06072018_11353_114.log	659765	277	4	240	4	133	7	0	1198	6	0	1088	1199	1088
kmer_06072018_11353_115.log	748134	109	7	101	7	189	6	0	1291	5	0	804	1372	804
kmer_06072018_11353_116.log	714303	312	23	255	23	389	68	0	2345	25	0	1907	2347	1908
kmer_06072018_11353_117.log	846948	260	38	219	38	654	100	0	3328	13	0	2853	3329	2854
kmer_06072018_11353_118.log	633187	95	7	71	7	167	5	0	744	4	0	789	744	789
kmer_06072018_11353_119.log	451242	25	13	21	13	264	9	0	596	5	0	613	596	613
kmer_06072018_11353_12.log	1890381	263	6	238	6	462	22	0	1489	15	0	1672	1490	1673
kmer_06072018_11353_120.log	740798	124	3	100	3	193	4	0	869	3	0	829	869	830
kmer_06072018_11353_121.log	799561	405	67	346	67	797	100	0	2134	10	0	2049	2135	2051
kmer_06072018_11353_122.log	754843	301	7	272	7	177	11	0	1480	8	0	1230	1481	1231
kmer_06072018_11353_123.log	1684743	13	1	21	1	99	0	0	455	1	0	498	455	498
kmer_06072018_11353_13.log	2586637	168	5	97	5	399	34	0	2021	10	0	1417	2022	1418
kmer_06072018_11353_14.log	1527919	266	2	256	2	491	19	0	1936	14	0	2681	1937	2682
kmer_06072018_11353_15.log	3303834	704	4	557	4	504	59	1	NA	28	0	5525	3	5527
kmer_06072018_11353_16.log	2862394	687	12	566	12	572	99	1	NA	36	0	4497	3	4500
kmer_06072018_11353_17.log	2556152	971	6	704	6	528	87	2	NA	36	0	NA	5	3
kmer_06072018_11353_18.log	4879583	119	1	105	1	491	16	0	1102	57	0	1011	1103	1012
kmer_06072018_11353_19.log	2013346	627	7	527	7	407	48	0	NA	27	0	4319	4	4321
kmer_06072018_11353_2.log	1693706	101	2	86	2	202	6	0	900	5	0	992	900	993
kmer_06072018_11353_20.log	1763722	497	2	454	2	357	44	0	6335	34	0	4672	6337	4674
kmer_06072018_11353_21.log	4532720	5	1	5	1	295	1	0	483	1	0	490	483	490
kmer_06072018_11353_22.log	2608525	832	4	623	4	658	75	1	NA	36	0	NA	3	2
kmer_06072018_11353_23.log	2141480	455	5	423	5	357	51	0	5443	23	0	9306	5445	9308
kmer_06072018_11353_24.log	3548338	1532	12	741	12	640	540	9	NA	59	1	NA	17	4
kmer_06072018_11353_25.log	3836982	715	25	453	25	777	309	1	NA	37	0	6664	3	6666
kmer_06072018_11353_26.log	4527036	3396	248	1095	248	7077	37690	243	NA	74	3	NA	271	11
kmer_06072018_11353_27.log	4755700	167	1	129	1	434	3	0	2947	47	0	2350	2948	2351
kmer_06072018_11353_28.log	2333260	500	7	418	7	490	112	0	9662	22	0	5339	9665	5341
kmer_06072018_11353_29.log	2631026	441	6	387	6	1357	60	0	5960	40	0	5250	5962	5252
kmer_06072018_11353_3.log	2573124	368	4	296	4	723	27	0	4804	20	0	4171	4806	4172
kmer_06072018_11353_30.log	4801760	7	1	7	1	456	1	0	503	2	0	475	503	475
kmer_06072018_11353_31.log	2873479	277	3	253	3	405	19	0	2046	12	0	1953	2047	1954
kmer_06072018_11353_32.log	2277518	429	3	368	3	421	59	0	23856	37	0	7476	23858	7478
kmer_06072018_11353_33.log	2507529	99	2	72	2	468	7	0	974	5	0	822	975	822
kmer_06072018_11353_34.log	3072510	452	46	302	46	1406	213	0	5553	15	0	2319	5555	2321
kmer_06072018_11353_35.log	4737440	97	1	88	1	195	4	0	913	36	0	939	913	940
kmer_06072018_11353_36.log	4779280	233	1	208	1	325	12	0	2185	211	0	1664	2186	1665
kmer_06072018_11353_37.log	2153920	1	5	1	5	243	2	0	NA	2	NA	NA	0	NA
kmer_06072018_11353_38.log	3799520	10	1	10	1	180	1	0	498	1	0	492	499	492
kmer_06072018_11353_39.log	3032372	1574	169	1243	169	2354	5881	12	NA	24	4	NA	22	NA
kmer_06072018_11353_4.log	4777261	5629	314	1643	314	1	54406	1158	NA	77	10	NA	1203	22
kmer_06072018_11353_40.log	1203121	385	11	307	11	400	26	0	1730	16	0	2152	1731	2153
kmer_06072018_11353_41.log	1070986	341	17	311	17	561	33	0	2104	21	0	1636	2105	1637
kmer_06072018_11353_42.log	2513274	371	41	317	41	918	292	0	2492	11	0	1901	2494	1902
kmer_06072018_11353_43.log	860707	159	14	141	14	589	18	0	1141	14	0	990	1142	990
kmer_06072018_11353_44.log	1288728	248	31	220	31	444	38	0	1151	9	0	966	1152	967
kmer_06072018_11353_45.log	1358832	426	39	362	39	670	90	0	1964	15	0	2142	1966	2143
kmer_06072018_11353_46.log	2569612	223	20	162	20	412	51	0	1029	16	0	965	1030	965
kmer_06072018_11353_47.log	1379828	317	54	265	54	1622	320	0	2429	11	0	1940	2431	1941
kmer_06072018_11353_48.log	922154	218	38	193	38	1239	81	0	2137	19	0	1682	2138	1683
kmer_06072018_11353_49.log	2900220	1512	169	1209	169	2292	5179	11	NA	20	4	NA	18	NA
kmer_06072018_11353_5.log	2846901	360	302	214	302	5288	1658	0	2075	36	0	1799	2077	1800
kmer_06072018_11353_50.log	5118800	1	1	1	1	371	3	NA	NA	2	NA	NA	NA	NA
kmer_06072018_11353_51.log	1932028	71	8	69	8	628	14	0	998	12	0	853	999	853
kmer_06072018_11353_52.log	2347359	167	9	162	9	700	25	0	1261	16	0	1330	1262	1331
kmer_06072018_11353_53.log	1768799	124	4	121	4	455	11	0	1083	8	0	1117	1083	1117
kmer_06072018_11353_54.log	838811	4	3	4	3	289	3	0	414	4	0	513	414	513
kmer_06072018_11353_55.log	4827630	46	1	45	1	248	3	0	743	12	0	619	743	619
kmer_06072018_11353_56.log	2140683	81	4	79	4	628	12	0	980	9	0	877	981	877
kmer_06072018_11353_57.log	2124238	43	4	43	4	334	7	0	715	6	0	719	715	719
kmer_06072018_11353_58.log	2975242	195	27	184	27	824	118	0	1544	44	0	2287	1545	2288
kmer_06072018_11353_59.log	1241901	45	3	45	3	437	5	0	696	5	0	653	696	654
kmer_06072018_11353_6.log	1867451	339	4	280	4	634	20	0	3132	14	0	2017	3133	2018
kmer_06072018_11353_60.log	1706415	83	2	80	2	278	7	0	830	6	0	802	830	802
kmer_06072018_11353_61.log	2166098	47	7	47	7	686	11	0	681	10	0	725	681	725
kmer_06072018_11353_62.log	1032541	7	3	7	3	977	4	0	665	4	0	420	665	420
kmer_06072018_11353_63.log	1861759	117	2	117	2	375	9	0	963	6	0	1195	964	1196
kmer_06072018_11353_64.log	2967577	71	16	71	16	902	67	0	1028	42	0	1095	1029	1095
kmer_06072018_11353_65.log	1975748	63	16	61	16	437	27	0	791	24	0	799	792	800
kmer_06072018_11353_66.log	4827760	62	1	59	1	355	3	0	691	13	0	743	692	743
kmer_06072018_11353_67.log	1148399	44	3	44	3	427	5	0	730	5	0	555	730	556
kmer_06072018_11353_68.log	4947515	172	1	158	1	201	6	0	1379	63	0	1304	1380	1304
kmer_06072018_11353_69.log	1436451	50	4	61	4	543	7	0	750	8	0	859	750	860
kmer_06072018_11353_7.log	4864400	83	1	81	1	450	4	0	1038	29	0	854	1039	854
kmer_06072018_11353_70.log	1302241	47	2	46	2	243	4	0	714	4	0	679	714	679
kmer_06072018_11353_71.log	4990400	31	1	29	1	457	3	0	626	4	0	542	626	542
kmer_06072018_11353_72.log	4809836	132	1	121	1	409	5	0	925	87	0	1377	925	1377
kmer_06072018_11353_73.log	5021680	20	1	20	1	215	2	0	553	3	0	596	553	596
kmer_06072018_11353_74.log	2727041	151	7	131	7	742	21	0	1102	13	0	980	1103	981
kmer_06072018_11353_75.log	1130800	15	2	15	2	627	3	0	609	3	0	568	609	568
kmer_06072018_11353_76.log	2555275	269	3	267	3	1425	39	0	6064	24	0	7053	6065	7054
kmer_06072018_11353_77.log	2821748	121	23	117	23	395	58	0	1093	29	0	1174	1094	1175
kmer_06072018_11353_78.log	2484064	168	11	156	11	762	54	0	1048	20	0	1547	1049	1547
kmer_06072018_11353_79.log	2910650	246	24	176	24	1857	86	0	4643	28	0	1371	4644	1372
kmer_06072018_11353_8.log	3473182	686	39	538	39	1838	461	1	NA	29	0	9184	3	9187
kmer_06072018_11353_80.log	1293320	13	2	13	2	356	3	0	582	4	0	609	582	609
kmer_06072018_11353_81.log	2351007	112	9	111	9	670	20	0	1186	14	0	1129	1187	1130
kmer_06072018_11353_82.log	1864783	52	4	52	4	389	8	0	529	7	0	692	529	692
kmer_06072018_11353_83.log	5283836	23	1	33	1	1127	3	0	711	7	0	630	711	630
kmer_06072018_11353_84.log	1538821	122	9	120	9	521	20	0	1194	18	0	1304	1195	1304
kmer_06072018_11353_85.log	1479654	50	4	47	4	539	6	0	749	7	0	766	749	766
kmer_06072018_11353_86.log	1823522	12	7	12	7	412	10	0	498	10	0	461	498	462
kmer_06072018_11353_87.log	1529114	48	5	47	5	295	7	0	738	7	0	714	739	714
kmer_06072018_11353_88.log	3928439	979	11	873	11	594	182	2	NA	51	1	NA	6	5
kmer_06072018_11353_89.log	5313743	1972	81	1118	81	1871	6101	41	NA	126	6	NA	52	13
kmer_06072018_11353_9.log	1386413	62	3	62	3	726	10	0	873	11	0	880	873	881
kmer_06072018_11353_90.log	3044067	479	4	438	4	1149	55	0	10116	25	0	6992	10118	6994
kmer_06072018_11353_91.log	5273097	25	1	25	1	345	2	0	568	4	0	471	568	471
kmer_06072018_11353_92.log	5449314	737	1	668	1	1079	30	1	NA	1808	0	NA	3	3
kmer_06072018_11353_93.log	5021812	93	1	64	1	236	4	0	1266	17	0	764	1266	764
kmer_06072018_11353_94.log	4837193	818	150	471	150	3197	5875	2	NA	30	0	11973	5	11975
kmer_06072018_11353_95.log	2166460	13	5	13	5	325	6	0	733	12	0	577	733	578
kmer_06072018_11353_96.log	1311586	26	4	26	4	415	6	0	765	6	0	624	765	624
kmer_06072018_11353_97.log	5153435	2	1	2	1	431	3	0	NA	3	0	NA	0	0
kmer_06072018_11353_98.log	4803751	127	1	125	1	537	5	0	969	69	0	1171	970	1171
kmer_06072018_11353_99.log	4979619	13	1	16	1	492	2	0	516	3	0	583	516	583
kmer_07042018_54951_0.log	2851269	428	6	291	6	462	45	0	4898	17	0	2745	4900	2746
kmer_07042018_54951_1.log	2149954	213	2	183	2	356	13	0	1518	10	0	1066	1519	1066
kmer_07042018_54951_10.log	3127964	474	7	367	7	504	60	0	13826	29	0	3080	13829	3081
kmer_07042018_54951_11.log	4827641	387	1	313	1	248	13	0	4173	1324	0	1793	4175	1795
kmer_07042018_54951_12.log	2243436	710	2	512	2	340	47	1	NA	27	0	5132	2	5134
kmer_07042018_54951_13.log	1706738	419	5	355	5	733	46	0	8952	24	0	3167	8954	3168
kmer_07042018_54951_14.log	4592320	313	1	287	1	417	14	0	1744	1332	0	2350	1875	2350
kmer_07042018_54951_15.log	2048839	604	4	445	4	542	40	0	6117	25	0	3913	6119	3915
kmer_07042018_54951_16.log	1241298	199	5	186	5	347	12	0	1322	12	0	1436	1323	1437
kmer_07042018_54951_17.log	3178069	1035	7	611	7	1053	122	2	NA	29	0	10088	7	10090
kmer_07042018_54951_18.log	470508	4	3	4	3	826	3	0	320	3	0	317	320	317
kmer_07042018_54951_19.log	2985785	464	2	320	2	534	40	0	12856	18	0	5957	12858	5959
kmer_07042018_54951_2.log	1944981	114	4	98	4	275	10	0	1258	9	0	965	1259	965
kmer_07042018_54951_20.log	4190001	2563	24	930	24	981	1411	87	NA	63	1	NA	109	8
kmer_07042018_54951_21.log	4651400	217	1	192	1	252	4	0	1543	297	0	1453	1544	1454
kmer_07042018_54951_22.log	4730612	97	1	91	1	341	3	0	1334	57	0	482	1335	482
kmer_07042018_54951_23.log	1165713	102	4	95	4	1012	17	0	782	24	0	1251	783	1251
kmer_07042018_54951_24.log	2101405	291	5	248	5	375	38	0	4068	17	0	2357	4069	2358
kmer_07042018_54951_25.log	1765955	63	5	51	5	313	9	0	1569	7	0	698	1569	698
kmer_07042018_54951_26.log	4394480	6	1	6	1	143	1	0	442	1	0	439	443	439
kmer_07042018_54951_27.log	2840160	5	1	5	1	596	0	0	331	1	0	328	331	328
kmer_07042018_54951_28.log	1739751	1117	7	905	7	1108	113	11	NA	44	2	NA	17	7
kmer_07042018_54951_29.log	2918160	253	1	223	1	138	6	0	1392	299	0	1072	1393	1073
kmer_07042018_54951_3.log	4657115	3760	16	1297	16	567	3706	339	NA	58	5	NA	366	14
kmer_07042018_54951_30.log	2874400	205	1	182	1	625	5	0	2154	157	0	1139	2157	1140
kmer_07042018_54951_31.log	2944480	336	1	279	1	501	7	0	1219	287	0	992	1220	993
kmer_07042018_54951_32.log	1132061	255	2	207	2	782	27	0	1548	30	0	1101	1549	1102
kmer_07042018_54951_33.log	1657855	1071	7	890	7	988	79	3	NA	30	1	NA	8	6
kmer_07042018_54951_34.log	4994918	127	1	123	1	833	6	0	988	113	0	1124	989	1124
kmer_07042018_54951_35.log	4863599	171	1	169	1	255	7	0	1372	287	0	2819	1373	2819
kmer_07042018_54951_36.log	3136078	482	2	448	2	395	32	0	9461	24	0	6424	9463	6426
kmer_07042018_54951_37.log	4097847	1250	2	856	2	468	104	4	NA	35	1	NA	10	4
kmer_07042018_54951_38.log	2406094	253	5	236	5	528	33	0	2233	15	0	2196	2234	2197
kmer_07042018_54951_39.log	2445399	398	7	371	7	587	44	0	3759	23	0	2115	3760	2116
kmer_07042018_54951_4.log	4707600	222	1	180	1	265	4	0	5175	289	0	1256	5176	1257
kmer_07042018_54951_40.log	5129938	754	1	435	1	534	30	1	NA	1065	0	7743	4	7745
kmer_07042018_54951_41.log	1712320	618	1	503	1	284	13	0	9856	1437	0	2375	9858	2376
kmer_07042018_54951_42.log	788101	631	3	527	3	266	15	0	3944	12	0	4082	3947	4084
kmer_07042018_54951_43.log	1636000	172	1	154	1	271	3	0	875	65	0	1016	876	1016
kmer_07042018_54951_44.log	1616554	217	1	191	1	163	3	0	1024	76	0	1218	1025	1218
kmer_07042018_54951_45.log	1821440	188	1	164	1	164	2	0	2389	72	0	795	2389	796
kmer_07042018_54951_46.log	1669280	330	1	288	1	153	3	0	1316	275	0	1193	1318	1194
kmer_07042018_54951_5.log	2723635	396	7	310	7	478	50	0	2927	20	0	3006	2928	3008
kmer_07042018_54951_6.log	1106773	128	3	116	3	452	6	0	905	6	0	928	905	929
kmer_07042018_54951_7.log	2471529	333	3	247	3	265	26	0	2674	16	0	2865	2676	2866
kmer_07042018_54951_8.log	1742200	314	17	291	17	926	77	0	2689	32	0	4303	2690	4304
kmer_07042018_54951_9.log	4858880	98	1	91	1	176	5	0	1015	50	0	1010	1015	1010
kmer_07082018_88242_0.log	2723287	439	3	354	3	318	25	0	5147	17	0	3348	5149	3350
kmer_07082018_88242_1.log	4796265	6972	7	1848	7	596	1965	2660	NA	83	15	NA	2720	29
kmer_07082018_88242_10.log	4879583	267	1	244	1	376	6	0	1596	223	0	2012	1597	2013
kmer_07082018_88242_11.log	2218187	851	2	720	2	167	30	1	NA	26	1	NA	4	3
kmer_07082018_88242_12.log	4592320	626	1	571	1	529	45	0	NA	1015	0	4248	2	4250
kmer_07082018_88242_13.log	4651760	236	1	208	1	233	4	0	1538	140	0	1230	1539	1231
kmer_07082018_88242_14.log	4634161	975	1	724	1	246	20	2	NA	1392	0	NA	6	3
kmer_07082018_88242_15.log	4756720	543	1	506	1	423	18	0	4815	708	0	6454	4817	6456
kmer_07082018_88242_16.log	3707162	1759	2	818	2	362	190	14	NA	34	1	NA	24	5
kmer_07082018_88242_17.log	3920231	897	2	545	2	416	60	1	NA	22	0	9649	5	9652
kmer_07082018_88242_18.log	4594293	3886	12	1217	12	615	1372	380	NA	46	4	NA	411	14
kmer_07082018_88242_19.log	4824322	621	1	508	1	415	12	0	NA	669	0	9247	2	9250
kmer_07082018_88242_2.log	4707600	417	1	346	1	214	13	0	2889	376	0	2322	2890	2324
kmer_07082018_88242_20.log	2700840	570	5	495	5	380	42	0	4725	27	0	2677	4728	2679
kmer_07082018_88242_21.log	4651400	317	1	286	1	427	10	0	2624	234	0	1960	2625	1961
kmer_07082018_88242_22.log	4730612	346	1	311	1	237	11	0	2930	191	0	1552	2931	1553
kmer_07082018_88242_23.log	4648080	230	1	215	1	394	4	0	1888	217	0	1868	1889	1868
kmer_07082018_88242_24.log	4706080	499	1	431	1	418	8	0	3987	491	0	4268	3989	4269
kmer_07082018_88242_25.log	3135146	615	4	394	4	253	34	0	NA	13	0	3068	3	3070
kmer_07082018_88242_26.log	4779280	266	1	237	1	478	8	0	1429	148	0	1354	1430	1355
kmer_07082018_88242_27.log	2161487	1789	2	1303	2	605	99	19	NA	65	6	NA	29	13
kmer_07082018_88242_28.log	2057886	1723	2	1266	2	613	88	13	NA	47	5	NA	22	12
kmer_07082018_88242_29.log	4994918	196	1	191	1	624	7	0	1415	104	0	1587	1416	1587
kmer_07082018_88242_3.log	1923305	242	5	212	5	301	17	0	1201	11	0	1076	1201	1077
kmer_07082018_88242_30.log	4886160	23	1	22	1	523	2	0	734	3	0	598	734	598
kmer_07082018_88242_31.log	5130640	103	1	101	1	264	4	0	1110	44	0	900	1111	900
kmer_07082018_88242_32.log	4711358	50	1	50	1	513	3	0	664	10	0	684	664	684
kmer_07082018_88242_33.log	5017219	170	1	150	1	604	4	0	1482	58	0	1210	1483	1210
kmer_07082018_88242_34.log	2707679	298	2	295	2	397	18	0	3808	14	0	4620	3809	4621
kmer_07082018_88242_35.log	5129938	1049	1	498	1	288	40	2	NA	186	0	11511	6	11513
kmer_07082018_88242_36.log	2994236	240	2	236	2	549	15	0	1288	11	0	1445	1289	1446
kmer_07082018_88242_37.log	4948797	109	1	107	1	482	5	0	1132	38	0	1279	1133	1279
kmer_07082018_88242_4.log	2600798	637	3	461	3	428	38	0	NA	23	0	3072	3	3074
kmer_07082018_88242_5.log	4572929	637	1	586	1	395	14	0	NA	879	0	3955	2	3957
kmer_07082018_88242_6.log	4555520	328	1	313	1	368	6	0	2117	296	0	1608	2118	1609
kmer_07082018_88242_7.log	3343595	837	5	659	5	463	83	1	NA	37	0	NA	4	3
kmer_07082018_88242_8.log	3015856	829	3	675	3	482	58	1	NA	25	0	NA	5	3
kmer_07082018_88242_9.log	2739635	1143	7	818	7	589	122	3	NA	47	1	NA	8	4
kmer_08032018_86008_0.log	2103742	177	11	154	11	671	26	0	1437	15	0	1238	1438	1239
kmer_08032018_86008_1.log	1357938	150	2	132	2	402	7	0	1270	6	0	1031	1270	1032
kmer_08032018_86008_10.log	4841840	551	1	407	1	99	10	0	5835	494	0	2371	5838	2373
kmer_08032018_86008_11.log	1672502	312	4	267	4	717	17	0	2139	13	0	1684	2140	1685
kmer_08032018_86008_12.log	1419977	219	2	196	2	422	9	0	1163	8	0	1067	1164	1068
kmer_08032018_86008_13.log	4634161	462	1	339	1	575	15	0	4530	379	0	2350	4531	2352
kmer_08032018_86008_14.log	4756720	143	1	131	1	328	5	0	1164	76	0	896	1165	896
kmer_08032018_86008_15.log	4865682	36	1	34	1	364	2	0	630	5	0	641	630	641
kmer_08032018_86008_16.log	2965823	847	12	517	12	624	124	1	NA	29	0	6838	5	6840
kmer_08032018_86008_17.log	2929504	353	12	246	12	558	53	0	6576	20	0	2554	6577	2555
kmer_08032018_86008_18.log	3818977	1455	12	681	12	645	309	7	NA	38	0	NA	15	4
kmer_08032018_86008_19.log	1709308	195	2	166	2	367	9	0	1928	8	0	1561	1928	1562
kmer_08032018_86008_2.log	4629346	3049	26	1168	26	687	1636	139	NA	53	3	NA	160	12
kmer_08032018_86008_20.log	1695145	187	4	162	4	381	12	0	1227	9	0	1184	1227	1185
kmer_08032018_86008_21.log	4651400	185	1	163	1	148	6	0	1565	96	0	1125	1565	1125
kmer_08032018_86008_22.log	4730612	67	1	61	1	275	3	0	655	16	0	615	656	615
kmer_08032018_86008_23.log	1987488	232	3	197	3	360	13	0	1583	10	0	1033	1583	1033
kmer_08032018_86008_24.log	2097492	192	2	147	2	370	10	0	1900	7	0	1266	1900	1266
kmer_08032018_86008_25.log	4977480	15	1	15	1	462	3	0	674	3	0	671	674	671
kmer_08032018_86008_26.log	4779280	102	1	96	1	420	4	0	1017	36	0	860	1017	860
kmer_08032018_86008_27.log	1687450	860	18	689	18	467	106	1	NA	33	0	NA	5	4
kmer_08032018_86008_28.log	1133714	271	9	212	9	711	17	0	1313	11	0	1120	1315	1121
kmer_08032018_86008_29.log	906500	188	2	166	2	595	5	0	1172	6	0	933	1172	934
kmer_08032018_86008_3.log	4707600	175	1	137	1	305	3	0	1179	73	0	1024	1180	1024
kmer_08032018_86008_30.log	937592	210	9	183	9	708	13	0	1164	9	0	1052	1165	1052
kmer_08032018_86008_31.log	955087	152	7	137	7	925	9	0	869	7	0	846	870	846
kmer_08032018_86008_32.log	1063244	265	2	216	2	547	8	0	1040	6	0	1384	1041	1385
kmer_08032018_86008_33.log	1097948	216	5	171	5	938	10	0	1260	7	0	1236	1261	1236
kmer_08032018_86008_34.log	1620703	823	16	679	16	458	87	1	NA	25	0	NA	4	3
kmer_08032018_86008_35.log	1824840	113	2	109	2	494	7	0	1101	6	0	1010	1102	1011
kmer_08032018_86008_36.log	4797106	82	1	79	1	423	3	0	771	27	0	773	771	773
kmer_08032018_86008_37.log	5134536	35	1	33	1	494	3	0	577	5	0	698	577	698
kmer_08032018_86008_38.log	5041399	146	1	137	1	501	6	0	1085	63	0	1043	1085	1044
kmer_08032018_86008_39.log	4947515	107	1	94	1	258	4	0	1164	35	0	1004	1165	1004
kmer_08032018_86008_4.log	1046905	94	4	86	4	277	6	0	775	6	0	710	776	710
kmer_08032018_86008_40.log	4863599	157	1	155	1	569	6	0	1433	85	0	1424	1434	1424
kmer_08032018_86008_41.log	2940819	340	6	316	6	521	35	0	3698	18	0	3202	3699	3203
kmer_08032018_86008_42.log	3919365	1099	13	765	13	849	245	3	NA	43	1	NA	9	5
kmer_08032018_86008_43.log	5585613	36	1	36	1	190	2	0	709	6	0	634	709	634
kmer_08032018_86008_44.log	2248107	185	2	174	2	390	11	0	1253	9	0	1379	1254	1379
kmer_08032018_86008_45.log	2243335	288	3	270	3	490	19	0	2108	14	0	2204	2110	2205
kmer_08032018_86008_5.log	2244060	262	2	198	2	521	14	0	1535	9	0	1401	1536	1402
kmer_08032018_86008_6.log	4572929	218	1	196	1	415	7	0	1587	133	0	1600	1588	1601
kmer_08032018_86008_7.log	4555520	102	1	94	1	226	3	0	774	39	0	786	775	786
kmer_08032018_86008_8.log	2701321	350	7	260	7	430	51	0	7493	12	0	1730	7494	1731
kmer_08032018_86008_9.log	2046998	308	2	249	2	553	11	0	1694	8	0	1374	1694	1375
kmer_08052018_186804_0.log	2854045	445	6	300	6	1089	51	0	15264	16	0	2742	15266	2744
kmer_08052018_186804_1.log	2175582	244	6	206	6	762	34	0	2674	21	0	3000	2676	3001
kmer_08052018_186804_10.log	2395072	372	2	271	2	239	15	0	5171	11	0	2045	5173	2046
kmer_08052018_186804_11.log	78678	2	2	5	2	366	2	0	465	3	0	386	465	386
kmer_08052018_186804_12.log	1745064	340	3	317	3	871	33	0	7300	21	0	5201	7302	5202
kmer_08052018_186804_13.log	1458650	117	4	111	4	371	10	0	1256	8	0	1064	1257	1065
kmer_08052018_186804_14.log	4581760	108	1	77	1	171	3	0	1317	20	0	1188	1317	1189
kmer_08052018_186804_15.log	1278130	161	2	151	2	225	8	0	1180	8	0	1101	1180	1101
kmer_08052018_186804_16.log	3188298	535	14	419	14	397	113	0	10957	33	0	5064	10959	5065
kmer_08052018_186804_17.log	2180917	419	2	341	2	547	25	0	5873	21	0	2687	5874	2688
kmer_08052018_186804_18.log	2284469	772	6	559	6	484	101	1	NA	40	0	9738	3	9741
kmer_08052018_186804_19.log	1768331	475	8	399	8	539	44	0	7619	27	0	2467	7621	2468
kmer_08052018_186804_2.log	5062936	140	1	120	1	351	6	0	1285	101	0	1386	1286	1386
kmer_08052018_186804_20.log	1538900	349	4	322	4	612	25	0	2072	17	0	2217	2073	2218
kmer_08052018_186804_21.log	1092874	113	2	95	2	416	4	0	923	4	0	783	924	784
kmer_08052018_186804_22.log	2075208	667	3	495	3	667	40	0	NA	27	0	4896	3	4899
kmer_08052018_186804_23.log	1292184	249	2	236	2	590	15	0	2224	13	0	1449	2225	1449
kmer_08052018_186804_24.log	3329588	1141	11	633	11	524	202	3	NA	33	0	7985	9	7988
kmer_08052018_186804_25.log	3253039	524	16	348	16	464	126	0	7286	27	0	4595	7288	4597
kmer_08052018_186804_26.log	4402924	2787	39	987	39	1311	3278	100	NA	45	2	NA	122	8
kmer_08052018_186804_27.log	1979352	320	5	272	5	431	41	0	4231	15	0	3473	4233	3474
kmer_08052018_186804_28.log	1836032	273	5	245	5	584	31	0	1656	16	0	1428	1657	1429
kmer_08052018_186804_29.log	2614600	105	3	99	3	389	13	0	906	8	0	1006	906	1007
kmer_08052018_186804_3.log	4799760	61	1	52	1	377	3	0	491	10	0	686	492	686
kmer_08052018_186804_30.log	2181639	323	5	279	5	602	36	0	2474	15	0	2353	2475	2354
kmer_08052018_186804_31.log	2140216	239	7	178	7	456	46	0	3043	15	0	1536	3044	1537
kmer_08052018_186804_32.log	4737440	73	1	64	1	624	3	0	811	26	0	681	811	682
kmer_08052018_186804_33.log	4600720	71	1	68	1	719	3	0	651	21	0	657	652	657
kmer_08052018_186804_34.log	4574800	56	1	55	1	690	3	0	634	16	0	747	634	747
kmer_08052018_186804_35.log	4791723	28	1	17	1	218	1	0	623	2	0	506	623	506
kmer_08052018_186804_36.log	1764838	1242	2	1013	2	406	61	5	NA	44	2	NA	12	7
kmer_08052018_186804_37.log	2927680	324	1	257	1	1583	9	0	1799	446	0	1365	1801	1366
kmer_08052018_186804_38.log	2958880	283	1	255	1	1323	6	0	1163	522	0	1042	1164	1043
kmer_08052018_186804_39.log	2918160	283	1	247	1	1548	6	0	1999	442	0	1346	2000	1347
kmer_08052018_186804_4.log	2410638	303	10	252	10	675	80	0	3004	23	0	2795	3006	2796
kmer_08052018_186804_40.log	3000400	130	1	116	1	1671	5	0	1026	81	0	1023	1026	1023
kmer_08052018_186804_41.log	2999040	188	1	166	1	1529	5	0	1038	172	0	1493	1038	1494
kmer_08052018_186804_42.log	1669038	1191	2	990	2	356	50	4	NA	32	2	NA	9	7
kmer_08052018_186804_43.log	2858293	236	4	166	4	518	23	0	1952	7	0	1194	1953	1195
kmer_08052018_186804_44.log	3181026	550	2	512	2	504	57	0	9162	25	0	4965	9165	4967
kmer_08052018_186804_45.log	4114035	1302	16	877	16	630	430	6	NA	52	1	NA	12	6
kmer_08052018_186804_46.log	1505373	57	2	57	2	401	11	0	483	4	0	819	483	819
kmer_08052018_186804_47.log	2635390	480	4	444	4	490	39	0	5192	24	0	4370	5194	4372
kmer_08052018_186804_48.log	4592126	772	2	447	2	503	49	1	NA	9	0	6309	4	6311
kmer_08052018_186804_49.log	856418	667	8	536	8	310	40	1	NA	17	0	8701	3	8703
kmer_08052018_186804_5.log	4688986	4056	52	1358	52	1461	8446	512	NA	72	7	NA	542	17
kmer_08052018_186804_50.log	1675040	156	1	135	1	208	3	0	843	30	0	997	844	998
kmer_08052018_186804_51.log	1742000	542	1	490	1	132	8	0	2502	537	0	5556	2504	5558
kmer_08052018_186804_52.log	797336	678	8	562	8	390	26	0	NA	15	0	3621	3	3624
kmer_08052018_186804_53.log	1616554	238	1	207	1	251	3	0	1112	112	0	2227	1112	2228
kmer_08052018_186804_54.log	1821440	210	1	180	1	206	4	0	1005	70	0	1435	1005	1435
kmer_08052018_186804_6.log	1741559	237	2	194	2	855	15	0	3267	11	0	1286	3268	1286
kmer_08052018_186804_7.log	4864400	47	1	45	1	225	2	0	735	7	0	588	736	588
kmer_08052018_186804_8.log	2737343	440	6	345	6	482	44	0	4759	20	0	4257	4760	4258
kmer_08052018_186804_9.log	1371971	146	2	129	2	160	6	0	924	5	0	941	924	941
kmer_08062018_108734_0.log	3654446	762	88	461	88	2666	2737	1	NA	32	0	22622	5	22624
kmer_08062018_108734_1.log	3578221	587	57	421	57	1561	860	0	16012	26	0	6459	16015	6461
kmer_08062018_108734_10.log	2865022	522	16	411	16	1050	139	0	8443	33	0	3992	8445	3993
kmer_08062018_108734_11.log	4817760	41	1	41	1	169	3	0	632	7	0	570	632	571
kmer_08062018_108734_12.log	3746274	168	1	146	1	244	6	0	1330	153	0	957	1330	957
kmer_08062018_108734_13.log	2447996	419	13	306	13	709	113	0	4250	26	0	2316	4251	2317
kmer_08062018_108734_14.log	4686720	5	1	8	1	236	1	0	447	1	0	426	448	426
kmer_08062018_108734_15.log	1932666	379	10	354	10	534	48	0	4283	27	0	3537	4285	3538
kmer_08062018_108734_16.log	1738216	159	5	150	5	589	39	0	2297	13	0	1432	2298	1433
kmer_08062018_108734_17.log	2515084	126	2	81	2	406	9	0	2678	4	0	950	2679	950
kmer_08062018_108734_18.log	1316574	195	7	185	7	496	24	0	1710	17	0	1185	1711	1186
kmer_08062018_108734_19.log	3238427	603	13	477	13	629	225	0	21826	44	0	19921	21828	19923
kmer_08062018_108734_2.log	2063413	163	8	145	8	620	25	0	1156	13	0	1088	1157	1088
kmer_08062018_108734_20.log	2260037	493	14	404	14	741	119	0	7366	37	0	7049	7368	7051
kmer_08062018_108734_21.log	2458467	844	19	614	19	844	196	1	NA	47	0	5248	4	5252
kmer_08062018_108734_22.log	1098263	92	4	81	4	819	10	0	922	8	0	866	922	866
kmer_08062018_108734_23.log	1791650	517	15	432	15	624	205	0	8795	39	0	4831	8797	4833
kmer_08062018_108734_24.log	1609709	408	6	375	6	524	29	0	2202	22	0	2428	2203	2429
kmer_08062018_108734_25.log	1250451	127	4	109	4	445	10	0	1131	8	0	1118	1132	1119
kmer_08062018_108734_26.log	2159529	724	14	545	14	845	174	1	NA	65	0	10800	3	10802
kmer_08062018_108734_27.log	1868989	305	9	291	9	606	57	0	2213	22	0	1936	2214	1937
kmer_08062018_108734_28.log	3475912	1258	40	672	40	1249	864	5	NA	30	0	NA	11	4
kmer_08062018_108734_29.log	3778738	627	5	409	5	674	73	0	11263	20	0	6571	11266	6573
kmer_08062018_108734_3.log	2156837	186	4	160	4	495	22	0	3869	17	0	3018	3870	3019
kmer_08062018_108734_30.log	4427178	2998	137	1035	137	3006	14281	127	NA	61	2	NA	151	11
kmer_08062018_108734_31.log	2095067	376	14	319	14	792	71	0	3096	27	0	2372	3097	2373
kmer_08062018_108734_32.log	2066822	331	17	299	17	565	92	0	2102	27	0	2187	2103	2188
kmer_08062018_108734_33.log	2118367	251	5	225	5	746	32	0	1758	14	0	1659	1759	1660
kmer_08062018_108734_34.log	2668424	150	9	141	9	489	27	0	1173	13	0	1067	1173	1068
kmer_08062018_108734_35.log	4801600	8	1	19	1	249	1	0	498	2	0	568	498	568
kmer_08062018_108734_36.log	4648080	125	1	118	1	269	6	0	999	111	0	1176	999	1176
kmer_08062018_108734_37.log	2192882	363	11	313	11	565	59	0	4161	29	0	2233	4162	2234
kmer_08062018_108734_38.log	2260708	300	12	215	12	492	69	0	1735	18	0	1462	1736	1463
kmer_08062018_108734_39.log	4977480	31	1	30	1	554	2	0	650	7	0	585	650	585
kmer_08062018_108734_4.log	1329824	75	3	65	3	419	7	0	782	7	0	668	783	669
kmer_08062018_108734_40.log	4779280	181	1	169	1	263	9	0	3326	283	0	1754	3326	1755
kmer_08062018_108734_41.log	4791723	31	1	20	1	302	2	0	724	3	0	696	724	696
kmer_08062018_108734_42.log	2057458	1439	7	1142	7	836	171	20	NA	65	7	NA	28	15
kmer_08062018_108734_43.log	3000400	138	1	122	1	330	4	0	859	60	0	793	860	793
kmer_08062018_108734_44.log	2944480	385	1	322	1	176	12	0	3789	1985	0	1931	3790	1932
kmer_08062018_108734_45.log	2903040	295	1	243	1	328	9	0	1830	405	0	1524	1831	1526
kmer_08062018_108734_46.log	1968922	1385	7	1116	7	808	170	14	NA	53	12	NA	22	19
kmer_08062018_108734_47.log	1633589	106	3	103	3	537	10	0	1117	8	0	834	1117	835
kmer_08062018_108734_48.log	4827630	43	1	42	1	208	3	0	693	7	0	734	693	735
kmer_08062018_108734_49.log	5134536	66	1	64	1	169	4	0	828	16	0	735	828	736
kmer_08062018_108734_5.log	2425866	328	4	271	4	773	40	0	9230	12	0	14673	9232	14674
kmer_08062018_108734_50.log	2109180	41	2	41	2	295	4	0	698	4	0	826	698	826
kmer_08062018_108734_51.log	5041399	184	1	173	1	435	12	0	1316	246	0	1518	1317	1518
kmer_08062018_108734_52.log	5146228	13	1	13	1	257	2	0	394	4	0	499	394	499
kmer_08062018_108734_53.log	4821620	76	1	73	1	179	4	0	879	25	0	840	880	840
kmer_08062018_108734_54.log	1823683	103	2	103	2	467	15	0	1273	17	0	1005	1273	1005
kmer_08062018_108734_55.log	4830073	58	1	58	1	258	3	0	683	13	0	732	683	732
kmer_08062018_108734_56.log	4809836	121	1	110	1	196	6	0	1280	76	0	895	1280	895
kmer_08062018_108734_57.log	5017219	142	1	122	1	220	7	0	996	67	0	925	997	926
kmer_08062018_108734_58.log	1098264	14	3	14	3	406	4	0	497	4	0	699	497	699
kmer_08062018_108734_59.log	2022351	217	8	215	8	666	50	0	1336	17	0	1890	1337	1891
kmer_08062018_108734_60.log	2871673	239	36	169	36	3120	412	0	5848	10	0	1607	5849	1607
kmer_08062018_108734_61.log	2233273	92	2	91	2	324	10	0	999	7	0	954	999	955
kmer_08062018_108734_62.log	5283836	20	1	30	1	266	2	0	739	4	0	593	739	593
kmer_08062018_108734_63.log	3633052	796	17	718	17	725	366	1	NA	64	1	NA	4	4
kmer_08062018_108734_64.log	4486624	1633	68	1016	68	1901	3557	26	NA	54	3	NA	36	9
kmer_08062018_108734_65.log	1670061	75	2	73	2	506	6	0	834	6	0	859	834	859
kmer_08062018_108734_66.log	2688974	392	12	365	12	603	80	0	4946	28	0	3313	4947	3314
kmer_08062018_108734_67.log	1300774	20	2	20	2	272	3	0	531	3	0	460	532	460
kmer_08062018_108734_68.log	2954575	613	12	560	12	766	114	0	NA	40	0	6180	2	6182
kmer_08062018_108734_69.log	5021812	86	1	57	1	235	3	0	2263	15	0	668	2263	668
kmer_08062018_108734_7.log	2727835	326	5	202	5	363	48	0	2810	10	0	2707	2812	2707
kmer_08062018_108734_70.log	4690557	796	3	459	3	582	93	1	NA	20	0	11899	4	11901
kmer_08062018_108734_71.log	2988393	199	2	189	2	391	35	0	9006	11	0	2616	9007	2617
kmer_08062018_108734_72.log	1870309	81	2	79	2	297	7	0	814	6	0	721	814	721
kmer_08062018_108734_73.log	883657	759	5	592	5	187	25	1	NA	12	0	2991	3	2993
kmer_08062018_108734_74.log	1093917	592	7	536	7	213	26	0	3298	15	0	2456	3300	2458
kmer_08062018_108734_75.log	826222	793	12	641	12	360	66	3	NA	24	1	NA	6	3
kmer_08062018_108734_76.log	1636000	199	1	179	1	119	4	0	1132	93	0	967	1132	967
kmer_08062018_108734_77.log	652662	264	2	231	2	273	6	0	1466	6	0	1683	1467	1683
kmer_08062018_108734_78.log	689232	288	2	236	2	172	8	0	1421	6	0	1216	1422	1216
kmer_08062018_108734_79.log	1821440	231	1	199	1	143	4	0	1402	151	0	1059	1403	1060
kmer_08062018_108734_8.log	1804825	267	17	221	17	933	70	0	1982	24	0	1955	1983	1956
kmer_08062018_108734_80.log	1694320	89	1	68	1	203	2	0	677	7	0	741	677	741
kmer_08062018_108734_81.log	730170	106	2	98	2	198	3	0	613	3	0	876	614	876
kmer_08062018_108734_82.log	765972	382	2	327	2	165	9	0	1881	8	0	2415	1882	2416
kmer_08062018_108734_83.log	736556	278	2	253	2	127	6	0	1412	5	0	1151	1413	1152
kmer_08062018_108734_84.log	362671	8	2	8	2	104	1	0	523	1	0	620	523	620
kmer_08062018_108734_9.log	1442063	61	2	59	2	328	3	0	743	4	0	821	743	821
kmer_08072018_63235_0.log	3011226	288	3	250	3	259	30	0	2978	11	0	2360	2979	2361
kmer_08072018_63235_1.log	4759360	370	1	297	1	489	7	0	3877	538	0	2581	3879	2583
kmer_08072018_63235_10.log	4634161	834	1	624	1	435	29	1	NA	4031	0	NA	4	3
kmer_08072018_63235_11.log	2126637	459	2	427	2	328	23	0	2316	22	0	3398	2317	3400
kmer_08072018_63235_12.log	3543457	1538	3	746	3	452	284	14	NA	39	1	NA	23	5
kmer_08072018_63235_13.log	3836605	724	3	458	3	356	115	1	NA	49	0	13372	4	13375
kmer_08072018_63235_14.log	4525969	3488	25	1099	25	839	3075	279	NA	80	7	NA	317	16
kmer_08072018_63235_15.log	4824322	504	1	422	1	530	19	0	7548	1485	0	4722	7550	4723
kmer_08072018_63235_16.log	4660880	445	1	388	1	362	18	0	5362	1628	0	2955	5364	2957
kmer_08072018_63235_17.log	4706080	432	1	371	1	492	15	0	10511	1400	0	3249	10513	3250
kmer_08072018_63235_18.log	3024821	467	9	309	9	619	65	0	5482	18	0	3220	5484	3222
kmer_08072018_63235_19.log	4737440	98	1	89	1	396	3	0	1542	45	0	886	1542	886
kmer_08072018_63235_2.log	4773725	5777	28	1654	28	983	4441	1529	NA	106	11	NA	1575	26
kmer_08072018_63235_20.log	4779280	234	1	208	1	317	8	0	1373	268	0	2032	1437	2033
kmer_08072018_63235_21.log	4600720	89	1	82	1	251	4	0	875	25	0	798	875	798
kmer_08072018_63235_22.log	2153920	3	1	2	1	158	0	0	NA	0	NA	NA	0	NA
kmer_08072018_63235_23.log	2151184	1703	10	1243	10	425	212	13	NA	61	4	NA	22	11
kmer_08072018_63235_24.log	2958880	353	1	322	1	399	4	0	1489	861	0	1603	1490	1604
kmer_08072018_63235_25.log	2918160	404	1	326	1	164	10	0	2195	511	0	2892	2196	2893
kmer_08072018_63235_26.log	3000400	166	1	147	1	388	2	0	1115	100	0	934	1115	934
kmer_08072018_63235_27.log	2874400	269	1	237	1	183	4	0	1292	172	0	1142	1293	1142
kmer_08072018_63235_28.log	1354253	455	4	388	4	547	30	0	2866	21	0	2971	2868	2972
kmer_08072018_63235_29.log	2569429	235	2	163	2	395	11	0	1051	3	0	968	1052	969
kmer_08072018_63235_3.log	2799210	410	18	225	18	392	118	0	4236	33	0	1938	4238	1939
kmer_08072018_63235_30.log	2903040	344	1	290	1	165	4	0	1504	323	0	1338	1506	1340
kmer_08072018_63235_31.log	920017	248	6	218	6	382	15	0	1109	11	0	1212	1110	1213
kmer_08072018_63235_32.log	2054392	1639	9	1209	9	438	181	12	NA	42	4	NA	19	10
kmer_08072018_63235_33.log	4758560	78	1	74	1	359	4	0	1211	16	0	958	1211	958
kmer_08072018_63235_34.log	5026105	47	1	47	1	288	3	0	732	7	0	701	732	701
kmer_08072018_63235_35.log	2984210	86	2	84	2	452	8	0	923	6	0	861	923	862
kmer_08072018_63235_36.log	1976760	77	2	75	2	316	6	0	830	5	0	834	830	834
kmer_08072018_63235_37.log	4827760	63	1	60	1	224	3	0	752	18	0	767	753	798
kmer_08072018_63235_38.log	5017219	158	1	138	1	262	4	0	1165	83	0	965	1166	965
kmer_08072018_63235_39.log	2831367	141	2	131	2	340	11	0	1181	7	0	1744	1181	1744
kmer_08072018_63235_4.log	1887947	341	4	282	4	543	25	0	2061	15	0	2108	2062	2172
kmer_08072018_63235_40.log	4891769	178	1	166	1	388	7	0	1432	211	0	1341	1433	1341
kmer_08072018_63235_41.log	2908461	250	5	180	5	1901	65	0	4548	11	0	1200	4549	1201
kmer_08072018_63235_42.log	5068389	56	1	56	1	226	2	0	745	10	0	685	753	685
kmer_08072018_63235_43.log	4887515	130	1	128	1	780	5	0	1501	119	0	941	1502	942
kmer_08072018_63235_44.log	1531459	53	2	52	2	353	5	0	778	5	0	996	778	996
kmer_08072018_63235_45.log	5697240	984	1	877	1	337	24	2	NA	4060	9	NA	6	13
kmer_08072018_63235_46.log	5313354	2011	6	1126	6	454	551	71	NA	50	8	NA	83	18
kmer_08072018_63235_47.log	5371077	481	1	440	1	288	10	0	4672	1588	0	6529	4674	6531
kmer_08072018_63235_48.log	4834287	961	14	480	14	480	300	2	NA	22	0	12495	5	12497
kmer_08072018_63235_49.log	4558880	155	1	146	1	191	5	0	1048	117	0	1157	1049	1157
kmer_08072018_63235_5.log	3451535	696	4	542	4	811	103	0	NA	39	0	7568	3	7570
kmer_08072018_63235_50.log	4746160	65	1	65	1	280	3	0	786	13	0	772	786	772
kmer_08072018_63235_51.log	2961228	225	8	180	8	978	52	0	2051	16	0	1499	2052	1500
kmer_08072018_63235_52.log	3531159	242	2	232	2	330	27	0	3676	10	0	2603	3677	2604
kmer_08072018_63235_53.log	2838380	191	5	188	5	594	27	0	1415	13	0	1220	1416	1221
kmer_08072018_63235_54.log	4938880	71	1	84	1	255	3	0	781	33	0	1016	782	1016
kmer_08072018_63235_55.log	4948797	99	1	97	1	337	6	0	1134	54	0	926	1134	926
kmer_08072018_63235_56.log	932306	826	3	641	3	120	24	1	NA	14	0	NA	4	3
kmer_08072018_63235_57.log	1675040	179	1	153	1	140	2	0	1415	43	0	1201	1415	1201
kmer_08072018_63235_58.log	1116313	665	2	600	2	126	18	0	NA	15	0	NA	3	2
kmer_08072018_63235_59.log	872759	915	12	736	12	305	53	2	NA	20	1	NA	5	3
kmer_08072018_63235_6.log	4709075	506	1	361	1	215	10	0	4892	1477	0	2270	4893	2271
kmer_08072018_63235_60.log	1636000	213	1	192	1	118	2	0	1485	69	0	999	1485	1000
kmer_08072018_63235_61.log	1762596	116	1	108	1	144	3	0	848	31	0	555	848	555
kmer_08072018_63235_62.log	846443	288	5	241	5	168	14	0	1608	7	0	1339	1608	1340
kmer_08072018_63235_63.log	1694320	100	1	76	1	132	1	0	846	6	0	735	847	736
kmer_08072018_63235_64.log	1642720	38	1	34	1	161	1	0	404	1	0	664	404	664
kmer_08072018_63235_65.log	741158	127	2	102	2	154	3	0	900	2	0	799	900	800
kmer_08072018_63235_66.log	796910	444	4	381	4	210	16	0	1897	9	0	1669	1899	1670
kmer_08072018_63235_67.log	1702320	306	1	277	1	159	4	0	1541	206	0	1188	1543	1189
kmer_08072018_63235_7.log	4746960	706	1	558	1	482	27	1	NA	3223	0	6201	3	6203
kmer_08072018_63235_8.log	2550563	973	3	705	3	375	67	2	NA	35	1	NA	5	3
kmer_08072018_63235_9.log	2010033	630	2	530	2	372	25	0	NA	18	0	4822	2	4824
kmer_08082018_107389_0.log	4988504	1031	1	556	1	592	40	3	NA	527	0	7591	10	7594
kmer_08082018_107389_1.log	4607202	860	1	540	1	381	28	1	NA	402	0	5832	5	5835
kmer_08082018_107389_10.log	2209971	851	3	720	3	390	47	1	NA	27	1	NA	5	4
kmer_08082018_107389_11.log	1933253	627	4	572	4	416	37	0	NA	52	0	5187	2	5189
kmer_08082018_107389_12.log	2776796	975	2	724	2	667	113	2	NA	53	0	NA	6	4
kmer_08082018_107389_13.log	4756720	544	1	507	1	368	18	0	4747	716	0	4926	4749	4928
kmer_08082018_107389_14.log	3707169	1760	3	819	3	417	160	14	NA	23	1	NA	23	5
kmer_08082018_107389_15.log	4594360	3888	26	1217	26	725	2514	347	NA	61	4	NA	381	13
kmer_08082018_107389_16.log	4824322	621	1	508	1	261	11	0	NA	673	0	5519	3	5522
kmer_08082018_107389_17.log	2700878	571	6	496	6	403	39	0	7185	20	0	2685	7187	2687
kmer_08082018_107389_18.log	4706080	499	1	431	1	241	13	0	4719	619	0	3066	4721	3068
kmer_08082018_107389_19.log	4762800	615	1	394	1	239	11	0	NA	329	0	3064	2	3065
kmer_08082018_107389_2.log	4796811	6975	10	1848	10	598	2187	2723	NA	87	15	NA	2784	30
kmer_08082018_107389_20.log	4737440	143	1	133	1	365	5	0	1384	71	0	914	1384	914
kmer_08082018_107389_21.log	4779280	267	1	238	1	300	8	0	1669	149	0	2098	1670	2098
kmer_08082018_107389_22.log	2944480	464	1	394	1	208	11	0	2067	287	0	2185	2069	2187
kmer_08082018_107389_23.log	4994918	197	1	192	1	293	7	0	1262	98	0	1733	1262	1734
kmer_08082018_107389_24.log	4867120	131	1	131	1	222	5	0	1030	63	0	1590	1031	1590
kmer_08082018_107389_25.log	5191331	70	1	81	1	159	3	0	834	31	0	927	835	927
kmer_08082018_107389_26.log	4809836	145	1	134	1	239	3	0	974	63	0	1397	975	1397
kmer_08082018_107389_27.log	5202850	27	1	27	1	367	2	0	751	4	0	528	751	528
kmer_08082018_107389_28.log	4863599	300	1	297	1	222	10	0	3198	200	0	3577	3199	3577
kmer_08082018_107389_29.log	4035408	1186	31	1026	31	773	601	5	NA	55	3	NA	10	7
kmer_08082018_107389_3.log	1961996	418	2	346	2	312	18	0	2752	10	0	2626	2754	2627
kmer_08082018_107389_30.log	5325543	2238	55	1182	55	1271	2975	38	NA	57	4	NA	54	13
kmer_08082018_107389_31.log	1960110	126	3	119	3	569	10	0	1230	9	0	1041	1230	1041
kmer_08082018_107389_32.log	3195563	580	24	510	24	634	174	0	NA	54	0	7885	2	7886
kmer_08082018_107389_33.log	3354500	888	22	802	22	873	317	2	NA	62	1	NA	4	4
kmer_08082018_107389_34.log	4798400	249	1	196	1	243	8	0	1934	83	0	1561	1935	1562
kmer_08082018_107389_35.log	959274	880	6	683	6	352	31	2	NA	16	0	NA	5	3
kmer_08082018_107389_36.log	1675040	197	1	165	1	120	3	0	1136	34	0	1215	1137	1215
kmer_08082018_107389_37.log	1175680	861	3	769	3	259	25	1	NA	19	1	NA	4	4
kmer_08082018_107389_38.log	903164	1000	10	794	10	308	49	2	NA	21	1	NA	6	4
kmer_08082018_107389_39.log	713576	242	2	218	2	248	4	0	1009	4	0	954	1010	955
kmer_08082018_107389_4.log	4888463	877	1	657	1	364	18	1	NA	752	0	NA	5	3
kmer_08082018_107389_40.log	693519	298	3	260	3	206	7	0	1148	6	0	2015	1149	2016
kmer_08082018_107389_41.log	793141	139	3	131	3	235	4	0	828	3	0	888	829	888
kmer_08082018_107389_42.log	745879	366	8	299	8	365	13	0	1480	8	0	1318	1481	1319
kmer_08082018_107389_43.log	858862	319	7	267	7	363	12	0	1627	8	0	1301	1628	1302
kmer_08082018_107389_44.log	1694320	108	1	83	1	242	2	0	817	10	0	765	817	765
kmer_08082018_107389_45.log	758333	125	2	114	2	140	3	0	883	3	0	841	884	841
kmer_08082018_107389_46.log	1669280	496	1	413	1	90	4	0	2266	158	0	2583	2268	2585
kmer_08082018_107389_5.log	2601681	638	4	462	4	556	44	0	NA	24	0	3907	2	3908
kmer_08082018_107389_6.log	2257295	637	3	586	3	505	33	0	NA	32	0	4845	2	4847
kmer_08082018_107389_7.log	4858880	318	1	284	1	362	6	0	2055	261	0	1305	2056	1306
kmer_08082018_107389_8.log	4827641	830	1	675	1	386	17	1	NA	1030	0	NA	5	3
kmer_08082018_107389_9.log	2739517	1147	2	822	2	622	54	3	NA	32	1	NA	8	4
kmer_09032018_21430_0.log	1358182	151	2	133	2	666	7	0	1483	6	0	1179	1483	1180
kmer_09032018_21430_1.log	4629193	3057	15	1168	15	584	1024	185	NA	61	4	NA	207	12
kmer_09032018_21430_10.log	3819018	1460	12	682	12	555	374	7	NA	36	0	NA	16	5
kmer_09032018_21430_11.log	4824322	197	1	168	1	569	3	0	1902	98	0	1387	1902	1388
kmer_09032018_21430_12.log	4660880	189	1	164	1	238	3	0	1272	98	0	1403	1273	1467
kmer_09032018_21430_13.log	4805440	47	1	38	1	409	2	0	729	5	0	636	729	636
kmer_09032018_21430_14.log	2097546	193	2	148	2	435	10	0	1482	6	0	1105	1483	1106
kmer_09032018_21430_15.log	4779280	103	1	97	1	242	4	0	1084	39	0	956	1085	957
kmer_09032018_21430_16.log	3034043	868	1	695	1	214	22	1	NA	869	0	NA	4	3
kmer_09032018_21430_17.log	2901520	830	1	685	1	214	11	1	NA	785	0	NA	5	4
kmer_09032018_21430_18.log	1826708	115	2	111	2	330	7	0	1155	6	0	904	1156	904
kmer_09032018_21430_19.log	5134536	36	1	34	1	307	2	0	754	5	0	731	755	731
kmer_09032018_21430_2.log	1605459	175	2	137	2	491	8	0	1369	4	0	1023	1369	1024
kmer_09032018_21430_20.log	2293984	147	9	138	9	662	23	0	1025	15	0	979	1026	979
kmer_09032018_21430_21.log	4929892	38	1	38	1	545	2	0	556	6	0	806	557	806
kmer_09032018_21430_22.log	5310511	52	1	52	1	266	7	0	785	16	0	747	785	747
kmer_09032018_21430_23.log	5017219	88	1	81	1	285	4	0	855	30	0	801	855	801
kmer_09032018_21430_24.log	1828098	79	2	77	2	387	6	0	835	5	0	763	835	763
kmer_09032018_21430_25.log	1761223	118	5	114	5	584	12	0	976	10	0	930	977	931
kmer_09032018_21430_26.log	2761646	224	9	156	9	4146	29	0	2416	13	0	1071	2417	1071
kmer_09032018_21430_27.log	5000386	69	1	68	1	266	3	0	806	19	0	794	807	795
kmer_09032018_21430_28.log	5068389	50	1	50	1	444	7	0	703	14	0	587	703	587
kmer_09032018_21430_29.log	5498450	1112	1	775	1	411	45	3	NA	1391	1	NA	9	5
kmer_09032018_21430_3.log	4864400	34	1	32	1	238	2	0	760	4	0	601	760	601
kmer_09032018_21430_30.log	5021812	77	1	48	1	416	4	0	1116	9	0	780	1117	780
kmer_09032018_21430_31.log	4248931	699	6	417	6	520	79	1	NA	20	0	4671	2	4672
kmer_09032018_21430_32.log	4558880	124	1	117	1	323	4	0	941	45	0	962	942	962
kmer_09032018_21430_33.log	4798400	118	1	112	1	329	4	0	1020	48	0	915	1020	916
kmer_09032018_21430_34.log	2458934	175	2	165	2	236	11	0	1350	8	0	1795	1351	1795
kmer_09032018_21430_35.log	1034726	453	9	410	9	226	19	0	2025	11	0	2125	2026	2127
kmer_09032018_21430_36.log	1636000	163	1	145	1	172	2	0	917	28	0	934	918	935
kmer_09032018_21430_4.log	3746274	96	1	87	1	285	3	0	786	28	0	629	786	629
kmer_09032018_21430_5.log	2244326	263	2	199	2	321	14	0	1689	9	0	1205	1690	1206
kmer_09032018_21430_6.log	1518630	313	5	268	5	412	19	0	2292	14	0	1812	2293	1812
kmer_09032018_21430_7.log	4651760	89	1	75	1	416	2	0	862	23	0	765	862	766
kmer_09032018_21430_8.log	2965839	853	5	520	5	565	120	1	NA	18	0	6147	5	6149
kmer_09032018_21430_9.log	2927285	355	4	247	4	505	26	0	3624	13	0	2809	3625	2810
kmer_09052018_15313_0.log	2856334	448	15	301	15	1041	113	0	13974	30	0	3324	13976	3325
kmer_09052018_15313_1.log	2178786	250	8	210	8	657	44	0	3111	18	0	2153	3112	2154
kmer_09052018_15313_10.log	2389952	372	8	271	8	582	46	0	4390	20	0	2941	4392	2942
kmer_09052018_15313_11.log	1754966	342	4	318	4	313	26	0	3708	22	0	3362	3709	3363
kmer_09052018_15313_12.log	4555520	163	1	153	1	896	9	0	1309	532	0	981	1310	982
kmer_09052018_15313_13.log	3191357	540	14	423	14	444	123	0	22957	31	0	5331	22959	5333
kmer_09052018_15313_14.log	2186256	421	3	343	3	818	51	0	3780	20	0	2284	3782	2285
kmer_09052018_15313_15.log	2295427	775	10	563	10	1091	224	5	NA	52	0	7127	7	7129
kmer_09052018_15313_16.log	1772132	479	4	403	4	359	29	0	5653	22	0	4243	5655	4246
kmer_09052018_15313_17.log	1573227	351	9	324	9	615	46	0	4402	54	0	13002	4404	13003
kmer_09052018_15313_18.log	4651760	113	1	95	1	307	5	0	801	63	0	780	801	781
kmer_09052018_15313_19.log	2075430	670	3	498	3	565	75	0	NA	40	0	6682	3	6684
kmer_09052018_15313_2.log	1967559	141	2	121	2	462	9	0	1326	7	0	1286	1326	1287
kmer_09052018_15313_20.log	1292359	250	3	237	3	619	18	0	1907	14	0	1810	1908	1810
kmer_09052018_15313_21.log	3330075	1147	28	635	28	754	688	8	NA	59	0	16580	14	16584
kmer_09052018_15313_22.log	3335940	531	29	352	29	1028	422	0	8877	48	0	5145	8879	5147
kmer_09052018_15313_23.log	4388232	2801	50	990	50	1418	4575	197	NA	56	2	NA	226	9
kmer_09052018_15313_24.log	1981906	323	5	275	5	577	34	0	2368	15	0	1996	2369	1997
kmer_09052018_15313_25.log	1821553	274	8	246	8	597	35	0	1657	14	0	1786	1658	1787
kmer_09052018_15313_26.log	1849401	229	3	204	3	202	22	0	2651	10	0	1472	2652	1473
kmer_09052018_15313_27.log	4801600	4	1	15	1	705	1	0	434	2	0	411	435	412
kmer_09052018_15313_28.log	1179894	115	3	108	3	388	9	0	1039	7	0	1628	1039	1628
kmer_09052018_15313_29.log	2167550	326	2	282	2	308	20	0	2534	12	0	1526	2535	1527
kmer_09052018_15313_3.log	4916000	14	1	13	1	529	1	0	507	3	0	537	507	537
kmer_09052018_15313_30.log	1872465	149	3	142	3	353	11	0	1701	9	0	1459	1701	1460
kmer_09052018_15313_31.log	1788354	72	2	69	2	350	7	0	867	6	0	976	867	977
kmer_09052018_15313_32.log	1056351	57	6	56	6	497	10	0	742	9	0	783	742	783
kmer_09052018_15313_33.log	1769064	1244	6	1015	6	859	155	20	NA	69	8	NA	28	15
kmer_09052018_15313_34.log	2958880	284	1	256	1	328	7	0	1168	609	0	1063	1169	1064
kmer_09052018_15313_35.log	1673530	1193	5	992	5	544	96	16	NA	44	7	NA	23	14
kmer_09052018_15313_36.log	4941156	41	1	41	1	614	3	0	747	15	0	623	747	624
kmer_09052018_15313_37.log	4947515	122	1	109	1	208	7	0	1303	189	0	1033	1304	1033
kmer_09052018_15313_38.log	1291415	26	4	37	4	518	8	0	668	8	0	553	668	553
kmer_09052018_15313_39.log	4884464	41	1	38	1	269	3	0	724	10	0	685	724	685
kmer_09052018_15313_4.log	2404526	308	5	256	5	1018	44	0	4383	16	0	1599	4384	1600
kmer_09052018_15313_40.log	2855838	236	2	166	2	567	14	0	2293	5	0	1191	2293	1192
kmer_09052018_15313_41.log	3190375	552	13	513	13	652	116	0	7110	36	0	6236	7112	6238
kmer_09052018_15313_42.log	4127350	1311	64	882	64	2182	2488	7	NA	47	2	NA	15	7
kmer_09052018_15313_43.log	5585613	57	1	57	1	388	4	0	819	20	0	762	820	762
kmer_09052018_15313_44.log	2452603	297	7	277	7	586	82	0	3373	23	0	3782	3374	3783
kmer_09052018_15313_45.log	2639019	484	18	447	18	1520	168	0	8914	40	0	3881	8916	3882
kmer_09052018_15313_46.log	858217	674	7	539	7	180	24	0	NA	12	0	2807	2	2808
kmer_09052018_15313_47.log	1675040	157	1	136	1	192	3	0	1291	126	0	1117	1291	1118
kmer_09052018_15313_48.log	1058376	543	3	491	3	158	20	0	10241	12	0	5222	10243	5224
kmer_09052018_15313_49.log	798787	684	6	566	6	182	22	1	NA	15	0	1928	3	1930
kmer_09052018_15313_5.log	4688408	4080	39	1364	39	1035	4513	523	NA	73	6	NA	553	15
kmer_09052018_15313_50.log	1636000	196	1	176	1	184	2	0	983	86	0	843	984	844
kmer_09052018_15313_51.log	636827	239	5	208	5	193	7	0	1079	6	0	1072	1079	1073
kmer_09052018_15313_52.log	1672837	260	1	212	1	153	5	0	2758	332	0	2094	2759	2095
kmer_09052018_15313_53.log	1821440	211	1	181	1	116	4	0	1159	117	0	1328	1160	1328
kmer_09052018_15313_54.log	1669280	355	1	305	1	161	6	0	1614	286	0	1675	1615	1676
kmer_09052018_15313_6.log	2192908	203	2	157	2	345	15	0	1764	11	0	1511	1765	1512
kmer_09052018_15313_7.log	1745208	238	3	195	3	488	17	0	3816	11	0	2775	3817	2777
kmer_09052018_15313_8.log	2736486	442	3	346	3	426	31	0	5765	17	0	2175	5767	2177
kmer_09052018_15313_9.log	1371152	147	6	130	6	621	13	0	1173	9	0	865	1174	866
kmer_09062018_149385_0.log	3625435	802	43	477	43	1604	1082	1	NA	25	0	12112	5	12114
kmer_09062018_149385_1.log	3630095	623	30	432	30	968	348	1	16091	46	0	6895	16094	6897
kmer_09062018_149385_10.log	4817760	42	1	42	1	355	2	0	598	8	0	785	598	785
kmer_09062018_149385_11.log	3746274	168	1	146	1	345	5	0	2358	144	0	1061	2424	1062
kmer_09062018_149385_12.log	4709075	427	1	311	1	403	20	0	4759	1093	0	1583	4761	1584
kmer_09062018_149385_13.log	1932743	388	2	363	2	505	21	0	3742	18	0	2007	3744	2009
kmer_09062018_149385_14.log	1739520	164	4	154	4	571	15	0	1361	12	0	1546	1362	1547
kmer_09062018_149385_15.log	4581760	127	1	81	1	236	5	0	2672	22	0	896	2672	897
kmer_09062018_149385_16.log	4555520	200	1	190	1	403	15	0	1510	504	0	1437	1510	1438
kmer_09062018_149385_17.log	4746960	609	1	483	1	475	28	0	21514	2680	0	5230	21517	5233
kmer_09062018_149385_18.log	2260385	504	7	413	7	450	88	0	6753	30	0	3023	6755	3025
kmer_09062018_149385_19.log	2459635	862	7	627	7	557	321	1	NA	95	0	37494	5	37497
kmer_09062018_149385_2.log	2070549	167	4	148	4	529	16	0	1192	9	0	1068	1193	1069
kmer_09062018_149385_20.log	1800624	523	10	436	10	465	57	0	4525	30	0	2824	4527	2825
kmer_09062018_149385_21.log	1610415	412	2	379	2	372	22	0	3755	22	0	2770	3757	2771
kmer_09062018_149385_22.log	4634161	733	1	553	1	404	46	1	NA	4758	0	6990	3	6993
kmer_09062018_149385_23.log	4756720	313	1	298	1	292	11	0	1664	688	0	1489	1665	1490
kmer_09062018_149385_24.log	3447478	1277	10	674	10	424	226	5	NA	36	0	NA	10	3
kmer_09062018_149385_25.log	3785720	629	5	410	5	453	72	0	15004	20	0	3884	15007	3886
kmer_09062018_149385_26.log	4425889	3022	32	1039	32	1078	2261	133	NA	49	2	NA	153	8
kmer_09062018_149385_27.log	3605438	159	2	122	2	245	13	0	3822	6	0	1323	3822	1324
kmer_09062018_149385_28.log	2094522	383	2	325	2	408	19	0	3665	14	0	3054	3667	3055
kmer_09062018_149385_29.log	2066249	339	6	306	6	414	45	0	3848	22	0	2150	3849	2151
kmer_09062018_149385_3.log	2162941	190	4	164	4	438	21	0	2441	11	0	2467	2442	2468
kmer_09062018_149385_30.log	4651400	256	1	230	1	332	9	0	1647	489	0	1708	1648	1709
kmer_09062018_149385_31.log	2669273	156	3	146	3	414	22	0	1919	12	0	1070	1920	1071
kmer_09062018_149385_32.log	2192318	371	2	321	2	686	28	0	3677	17	0	1564	3679	1565
kmer_09062018_149385_33.log	4805440	82	1	60	1	189	4	0	971	10	0	741	971	741
kmer_09062018_149385_34.log	2318356	308	11	219	11	602	100	0	4539	23	0	3465	4540	3466
kmer_09062018_149385_35.log	4600720	80	1	77	1	336	4	0	957	21	0	900	957	900
kmer_09062018_149385_36.log	745675	32	2	21	2	309	4	0	481	3	0	481	482	481
kmer_09062018_149385_37.log	2058001	1444	4	1146	4	701	155	21	NA	70	15	NA	30	23
kmer_09062018_149385_38.log	1184969	349	11	276	11	786	26	0	1964	15	0	1286	1966	1287
kmer_09062018_149385_39.log	2958880	296	1	267	1	933	10	0	3398	640	0	3131	3399	3132
kmer_09062018_149385_4.log	2468652	330	6	271	6	650	71	0	13382	19	0	3659	13383	3661
kmer_09062018_149385_40.log	1355982	334	2	287	2	646	16	0	1756	10	0	1394	1758	1395
kmer_09062018_149385_41.log	1321985	386	2	323	2	376	8	0	1472	10	0	1155	1473	1157
kmer_09062018_149385_42.log	1969344	1390	4	1120	4	501	87	7	NA	36	3	NA	13	8
kmer_09062018_149385_43.log	4758560	64	1	64	1	321	5	0	1271	23	0	962	1272	962
kmer_09062018_149385_44.log	4797106	108	1	105	1	281	5	0	1200	74	0	1156	1200	1157
kmer_09062018_149385_45.log	5134536	67	1	65	1	398	4	0	927	24	0	821	927	821
kmer_09062018_149385_46.log	5041399	185	1	174	1	349	8	0	1897	192	0	1597	1898	1597
kmer_09062018_149385_47.log	5146228	14	1	14	1	617	2	0	492	2	0	495	492	495
kmer_09062018_149385_48.log	1833306	105	3	105	3	359	11	0	888	7	0	1514	888	1515
kmer_09062018_149385_49.log	4830073	59	1	59	1	498	3	0	754	14	0	570	754	570
kmer_09062018_149385_50.log	5060525	30	1	30	1	294	2	0	687	4	0	551	688	551
kmer_09062018_149385_51.log	2693148	149	3	136	3	406	20	0	1404	9	0	924	1404	924
kmer_09062018_149385_52.log	4901865	43	1	42	1	435	3	0	738	10	0	720	738	720
kmer_09062018_149385_53.log	5017219	143	1	123	1	330	7	0	1067	53	0	1292	1067	1293
kmer_09062018_149385_54.log	5202850	17	1	17	1	413	2	0	533	2	0	496	533	496
kmer_09062018_149385_55.log	2211338	224	6	222	6	655	31	0	1480	16	0	2975	1480	2975
kmer_09062018_149385_56.log	5155368	114	1	110	1	229	6	0	1054	70	0	2181	1054	2182
kmer_09062018_149385_57.log	5000386	94	1	93	1	312	5	0	1388	115	0	1195	1389	1195
kmer_09062018_149385_58.log	3653381	811	24	732	24	748	430	1	NA	68	1	NA	4	4
kmer_09062018_149385_59.log	4509334	1676	38	1031	38	1138	1767	15	NA	46	2	NA	25	9
kmer_09062018_149385_6.log	2726394	327	2	202	2	244	24	0	3052	6	0	1237	3053	1237
kmer_09062018_149385_60.log	1725029	77	4	75	4	353	10	0	887	8	0	966	887	967
kmer_09062018_149385_61.log	2714171	403	16	374	16	518	166	0	5083	32	0	3885	5085	3886
kmer_09062018_149385_62.log	2963056	620	14	567	14	576	151	0	NA	41	0	8538	2	8540
kmer_09062018_149385_63.log	4720340	799	2	461	2	385	96	1	NA	19	0	16528	3	16530
kmer_09062018_149385_64.log	4798400	171	1	149	1	229	8	0	1872	136	0	939	1873	939
kmer_09062018_149385_65.log	3059456	200	4	190	4	242	26	0	5183	12	0	2126	5183	2126
kmer_09062018_149385_66.log	5131397	117	1	115	1	405	9	0	1122	80	0	1101	1122	1102
kmer_09062018_149385_67.log	1712320	763	1	595	1	311	15	1	NA	1296	0	2993	3	2995
kmer_09062018_149385_68.log	826344	804	7	650	7	247	31	1	NA	17	0	NA	4	3
kmer_09062018_149385_69.log	689545	290	3	238	3	228	7	0	2051	6	0	1020	2053	1021
kmer_09062018_149385_7.log	1792291	271	2	224	2	330	11	0	2409	18	0	1950	2433	1951
kmer_09062018_149385_70.log	1821440	232	1	200	1	94	4	0	1155	57	0	1080	1156	1081
kmer_09062018_149385_71.log	1694320	90	1	69	1	98	4	0	824	6	0	724	824	724
kmer_09062018_149385_72.log	343425	23	2	19	2	269	2	0	615	3	0	435	615	436
kmer_09062018_149385_73.log	1777760	116	1	93	1	249	3	0	946	17	0	933	946	933
kmer_09062018_149385_74.log	1766400	108	1	100	1	101	2	0	907	14	0	854	907	854
kmer_09062018_149385_75.log	1702320	280	1	255	1	272	12	0	1307	177	0	1269	1308	1271
kmer_09062018_149385_76.log	1695360	8	1	8	1	196	0	0	520	0	0	566	520	566
kmer_09062018_149385_77.log	1720480	10	1	10	1	163	0	0	493	0	0	404	493	404
kmer_09062018_149385_8.log	4864400	61	1	59	1	389	3	0	756	11	0	717	757	717
kmer_09062018_149385_9.log	2864392	525	3	414	3	427	39	0	5762	20	0	2355	5763	2357
kmer_09072018_76463_0.log	3794136	977	14	537	14	873	255	2	NA	33	0	14047	7	14050
kmer_09072018_76463_1.log	3610185	787	4	506	4	599	73	1	NA	12	0	6756	4	6758
kmer_09072018_76463_10.log	3455390	697	28	543	28	772	331	0	NA	48	0	7814	3	7816
kmer_09072018_76463_11.log	4817760	65	1	64	1	328	3	0	803	14	0	812	804	812
kmer_09072018_76463_12.log	1707170	206	4	182	4	724	31	0	1865	15	0	1017	1866	1018
kmer_09072018_76463_13.log	2534927	506	4	361	4	710	65	0	8373	22	0	3515	8375	3516
kmer_09072018_76463_14.log	2045775	469	7	434	7	631	64	0	6840	27	0	4891	6842	4892
kmer_09072018_76463_15.log	1902490	267	20	242	20	648	86	0	1555	29	0	1258	1556	1259
kmer_09072018_76463_16.log	2570738	169	8	97	8	537	31	0	1743	12	0	929	1743	929
kmer_09072018_76463_17.log	1541217	268	14	258	14	755	83	0	2441	56	0	1414	2442	1415
kmer_09072018_76463_18.log	3304296	707	17	559	17	541	184	1	NA	42	0	7110	3	7112
kmer_09072018_76463_19.log	2874151	695	22	572	22	533	218	1	NA	46	0	6376	3	6379
kmer_09072018_76463_2.log	4519823	209	1	185	1	542	7	0	1564	185	0	1360	1565	1361
kmer_09072018_76463_20.log	2552908	976	12	706	12	670	159	2	NA	41	0	NA	6	3
kmer_09072018_76463_21.log	2018143	630	23	530	23	829	150	0	NA	41	0	3982	3	3984
kmer_09072018_76463_22.log	1771356	499	6	455	6	491	50	0	5852	29	0	3153	5854	3154
kmer_09072018_76463_23.log	4532720	6	1	6	1	485	1	0	539	1	0	527	539	527
kmer_09072018_76463_24.log	4942240	9	1	9	1	266	1	0	520	2	0	519	520	519
kmer_09072018_76463_25.log	1287328	144	2	125	2	802	11	0	800	7	0	1332	800	1332
kmer_09072018_76463_26.log	2610137	835	9	625	9	712	180	1	NA	89	0	NA	4	3
kmer_09072018_76463_27.log	2135368	460	14	428	14	529	89	0	6398	60	0	4788	6400	4789
kmer_09072018_76463_28.log	4865682	50	1	48	1	303	3	0	592	10	0	810	592	810
kmer_09072018_76463_29.log	3550859	1539	32	746	32	1125	1106	17	NA	72	1	NA	26	5
kmer_09072018_76463_3.log	2960488	290	8	252	8	526	62	0	4821	20	0	3840	4822	3841
kmer_09072018_76463_30.log	4618000	9	1	9	1	359	1	0	445	4	0	299	445	300
kmer_09072018_76463_31.log	3837890	724	13	458	13	597	236	1	NA	32	0	7048	3	7050
kmer_09072018_76463_32.log	4532134	3494	162	1100	162	4193	23370	253	NA	60	3	NA	284	11
kmer_09072018_76463_33.log	3623018	167	2	129	2	344	14	0	2608	6	0	1494	2609	1495
kmer_09072018_76463_34.log	2359691	505	27	423	27	1967	274	0	12402	78	0	9557	12405	9560
kmer_09072018_76463_35.log	2638584	446	13	389	13	469	81	0	3003	28	0	3346	3005	3347
kmer_09072018_76463_36.log	4651400	276	1	248	1	271	9	0	1877	516	0	1554	1878	1555
kmer_09072018_76463_37.log	2879983	278	15	254	15	923	98	0	1572	26	0	1950	1574	1951
kmer_09072018_76463_38.log	2280380	433	4	372	4	575	31	0	10160	24	0	2659	10162	2661
kmer_09072018_76463_39.log	2520961	101	3	74	3	463	12	0	1158	7	0	963	1158	963
kmer_09072018_76463_4.log	1695014	103	3	87	3	493	8	0	1007	7	0	1316	1007	1316
kmer_09072018_76463_40.log	3037627	470	27	310	27	627	198	0	3763	35	0	2267	3765	2269
kmer_09072018_76463_41.log	1179746	98	4	89	4	433	8	0	852	8	0	821	852	821
kmer_09072018_76463_42.log	4977480	35	1	34	1	360	2	0	519	7	0	571	519	571
kmer_09072018_76463_43.log	2355508	235	6	209	6	432	32	0	1537	14	0	1814	1538	1815
kmer_09072018_76463_44.log	2208268	90	5	83	5	466	10	0	851	8	0	830	852	831
kmer_09072018_76463_45.log	1115904	78	2	76	2	458	6	0	865	6	0	985	865	985
kmer_09072018_76463_46.log	956357	45	2	31	2	412	4	0	538	4	0	662	538	662
kmer_09072018_76463_47.log	2840160	10	1	10	1	313	1	0	539	1	0	673	539	674
kmer_09072018_76463_48.log	2885625	1711	12	1252	12	340	308	13	NA	25	5	NA	21	11
kmer_09072018_76463_49.log	2927680	395	1	317	1	222	9	0	1901	544	0	1830	1903	1831
kmer_09072018_76463_5.log	2586939	370	13	297	13	1837	109	0	4230	23	0	2919	4231	2920
kmer_09072018_76463_50.log	2918160	405	1	327	1	246	9	0	3534	665	0	2360	3535	2362
kmer_09072018_76463_51.log	1251286	269	2	237	2	178	9	0	1122	5	0	966	1123	966
kmer_09072018_76463_52.log	1356791	457	2	390	2	200	15	0	3398	13	0	2862	3400	2863
kmer_09072018_76463_53.log	2965266	235	4	163	4	746	40	0	1342	6	0	1107	1343	1107
kmer_09072018_76463_54.log	1374741	344	4	290	4	549	18	0	1681	13	0	1259	1682	1260
kmer_09072018_76463_55.log	920623	253	2	223	2	274	9	0	1160	8	0	1135	1161	1135
kmer_09072018_76463_56.log	2755735	1646	13	1216	13	342	299	12	NA	23	4	NA	20	10
kmer_09072018_76463_57.log	2001013	79	2	75	2	408	6	0	1155	5	0	912	1155	912
kmer_09072018_76463_58.log	4797106	128	1	125	1	301	5	0	968	83	0	1049	1031	1050
kmer_09072018_76463_59.log	2142995	85	2	82	2	320	8	0	992	6	0	967	993	968
kmer_09072018_76463_6.log	4778655	5788	203	1655	203	3826	NA	NA	NA	97	13	NA	NA	24
kmer_09072018_76463_60.log	5026105	48	1	48	1	293	5	0	693	8	0	702	699	703
kmer_09072018_76463_61.log	5041399	221	1	207	1	260	9	0	1836	287	0	1439	1837	1440
kmer_09072018_76463_62.log	4929892	53	1	53	1	78	2	0	594	8	0	757	594	757
kmer_09072018_76463_63.log	4867120	119	1	119	1	223	5	0	1344	67	0	870	1345	870
kmer_09072018_76463_64.log	2993321	88	2	86	2	363	8	0	900	6	0	894	900	895
kmer_09072018_76463_65.log	1983254	79	5	77	5	362	10	0	836	9	0	785	836	785
kmer_09072018_76463_66.log	4947515	173	1	159	1	514	9	0	1492	189	0	1807	1493	1807
kmer_09072018_76463_67.log	1442028	54	4	65	4	498	7	0	740	8	0	754	740	755
kmer_09072018_76463_68.log	5017219	158	1	138	1	115	8	0	1533	97	0	1202	1533	1202
kmer_09072018_76463_69.log	5202850	24	1	24	1	284	2	0	579	4	0	384	580	384
kmer_09072018_76463_7.log	2798870	412	19	227	19	547	127	0	4300	22	0	1171	4302	1172
kmer_09072018_76463_70.log	2615971	272	5	270	5	371	57	0	8089	20	0	3803	8090	3804
kmer_09072018_76463_71.log	2864518	143	3	132	3	428	14	0	1163	8	0	1172	1163	1173
kmer_09072018_76463_72.log	4891769	179	1	167	1	76	4	0	1773	192	0	1783	1774	1783
kmer_09072018_76463_73.log	2381272	119	3	118	3	422	11	0	1114	8	0	1277	1114	1277
[truncated: 5,224 more rows]
