# Supplementary material for: Large scale automated phylogenomic analysis of bacterial isolates and the Evergreen Online platform
Source: Commun Biol. 2020 Mar 20;3:137. doi: 10.1038/s42003-020-0869-5 (PMC7083913; doi:10.1038/s42003-020-0869-5)
Supplement: Supplementary file 3 — Supplementary Data 2 [file 42003_2020_869_MOESM3_ESM.xlsx]

## Sheet: Sheet1
SRA id	Sample id
SRR7133085	PNUSAE013839
SRR7133084	PNUSAE013676
SRR7133086	PNUSAE013769
SRR7133081	PNUSAE013816
SRR7133083	PNUSAE013677
SRR7133082	PNUSAE013767
SRR7133088	PNUSAE013650
SRR7075060	PNUSAE013427
SRR7075061	PNUSAE013132
SRR5787740	PNUSAE007421
SRR7075065	PNUSAE013426
SRR7075068	PNUSAE013550
SRR7119592	PNUSAE013777
SRR7119591	PNUSAE013622
SRR7119590	PNUSAE013782
SRR7119597	PNUSAE013780
SRR7119596	PNUSAE013621
SRR7119595	PNUSAE013779
SRR7119594	PNUSAE013781
SRR6945208	PNUSAE012383
SRR7094028	PNUSAE013425
SRR7178109	PNUSAE013905
SRR7094189	PNUSAE013474
SRR7178106	PNUSAE013912
SRR7094026	PNUSAE013432
SRR7094024	PNUSAE013164
SRR7188608	PNUSAE013828
SRR7048454	PNUSAE013245
SRR6880298	2012C-3674
SRR7010911	PNUSAE013179
SRR7010910	PNUSAE013098
SRR7073057	PNUSAE013344
SRR7107008	PNUSAE013370
SRR7107009	PNUSAE013372
SRR7133455	PNUSAE013761
SRR7073053	PNUSAE013138
SRR7166292	PNUSAE013848
SRR7145662	PNUSAE013807
SRR7166291	PNUSAE013904
SRR7166297	PNUSAE013901
SRR7166294	PNUSAE013962
SRR7166295	PNUSAE013958
SRR7145669	PNUSAE013382
SRR5787695	PNUSAE007412
SRR5765289	PNUSAE007519
SRR7073111	PNUSAE013342
SRR7145688	PNUSAE013813
SRR7178197	PNUSAE013546
SRR7152983	PNUSAE013768
SRR7145686	PNUSAE012661
SRR7145685	PNUSAE013893
SRR7050045	PNUSAE013303
SRR7107021	PNUSAE013540
SRR7073038	PNUSAE013319
SRR7073031	PNUSAE013403
SRR7073030	PNUSAE013314
SRR7073037	PNUSAE013226
SRR7094167	PNUSAE013471
SRR7073034	PNUSAE013049
SRR7050023	PNUSAE013304
SRR7050027	PNUSAE012266
SRR7155582	PNUSAE013918
SRR7178198	PNUSAE013922
SRR7178199	PNUSAE012270
SRR7179856	PNUSAE014099
SRR7058050	PNUSAE013313
SRR6945204	PNUSAE012930
SRR5806441	PNUSAE007628
SRR6903016	PNUSAE011681
SRR7219489	PNUSAE014063
SRR6945203	PNUSAE012721
SRR6945202	PNUSAE012884
SRR7094062	PNUSAE013515
SRR7094061	PNUSAE013458
SRR7094060	PNUSAE013456
SRR6954244	PNUSAE010908
SRR5787730	PNUSAE007553
SRR6945239	PNUSAE012919
SRR7219480	PNUSAE013815
SRR7219481	PNUSAE014132
SRR7050662	PNUSAE013161
SRR7219486	PNUSAE014268
SRR7219487	PNUSAE014217
SRR7179859	PNUSAE013989
SRR7178174	PNUSAE013687
SRR7155575	PNUSAE013919
SRR7155574	PNUSAE013827
SRR7178178	PNUSAE012139
SRR7178179	PNUSAE014040
SRR6983013	PNUSAE012950
SRR7050012	PNUSAE013084
SRR7048471	PNUSAE013292
SRR7050017	PNUSAE013301
SRR7050015	PNUSAE013256
SRR7048479	PNUSAE013290
SRR7145639	PNUSAE012042
SRR7145632	PNUSAE013872
SRR7145636	PNUSAE013861
SRR7145635	PNUSAE013669
SRR7050067	PNUSAE013172
SRR7050062	PNUSAE013305
SRR7133469	PNUSAE013727
SRR7050060	PNUSAE013194
SRR7133467	PNUSAE013732
SRR7133466	PNUSAE013730
SRR7133465	PNUSAE013731
SRR7133464	PNUSAE013722
SRR7133463	PNUSAE013760
SRR7133462	PNUSAE013713
SRR7133461	PNUSAE013711
SRR7072998	PNUSAE013358
SRR7073098	PNUSAE013351
SRR7050083	PNUSAE012947
SRR7178215	PNUSAE013783
SRR7178211	PNUSAE013645
SRR6945213	PNUSAE012901
SRR7178218	PNUSAE013644
SRR7219465	PNUSAE014218
SRR7073003	PNUSAE013374
SRR6927256	PNUSAE012791
SRR7073006	PNUSAE013373
SRR7073007	PNUSAE013109
SRR7073004	PNUSAE010749
SRR7073412	PNUSAE013074
SRR7073009	PNUSAE013360
SRR6927259	PNUSAE012832
SRR5765333	PNUSAE007511
SRR7191452	PNUSAE014062
SRR5806453	PNUSAE007629
SRR7191450	PNUSAE013651
SRR7074952	PNUSAE013431
SRR7086604	PNUSAE013559
SRR7086606	PNUSAE013560
SRR7086608	PNUSAE013422
SRR7226891	PNUSAE013472
SRR7219472	PNUSAE014168
SRR7178138	PNUSAE014074
SRR7178139	PNUSAE014075
SRR7145660	PNUSAE013888
SRR7094052	PNUSAE013163
SRR7094053	PNUSAE013521
SRR7094051	PNUSAE013433
SRR7188634	PNUSAE013686
SRR7188635	PNUSAE014203
SRR5765596	PNUSAE007447
SRR5765597	PNUSAE007279
SRR5765598	PNUSAE007308
SRR7048449	PNUSAE013244
SRR7119773	PNUSAE013410
SRR7119777	PNUSAE013648
SRR7119775	PNUSAE013413
SRR7119779	PNUSAE013649
SRR7133456	PNUSAE013709
SRR7133454	PNUSAE013706
SRR7107016	PNUSAE013036
SRR7133452	PNUSAE013703
SRR7107010	PNUSAE013415
SRR7133450	PNUSAE013705
SRR7133451	PNUSAE013757
SRR7133459	PNUSAE013762
SRR7010913	PNUSAE013156
SRR6880300	2012C-3675
SRR6949558	PNUSAE012982
SRR6949550	PNUSAE012976
SRR6954243	PNUSAE010905
SRR7155501	PNUSAE013967
SRR7155502	PNUSAE013968
SRR7166289	PNUSAE013850
SRR7166288	PNUSAE013849
SRR7145678	PNUSAE013392
SRR6949523	PNUSAE012920
SRR5787969	PNUSAE007552
SRR7094179	PNUSAE013473
SRR7073120	PNUSAE013337
SRR7073046	PNUSAE013379
SRR7073047	PNUSAE013142
SRR7073042	PNUSAE013225
SRR7073040	PNUSAE013201
SRR7145602	PNUSAE013522
SRR7145603	PNUSAE013581
SRR7145600	PNUSAE013523
SRR7145606	PNUSAE013840
SRR7145607	PNUSAE013844
SRR7145604	PNUSAE013525
SRR7145605	PNUSAE013582
SRR7050057	PNUSAE013174
SRR7145608	PNUSAE013524
SRR7145609	PNUSAE013668
SRR7074918	PNUSAE013556
SRR7074915	PNUSAE013552
SRR7074914	PNUSAE013553
SRR7074911	PNUSAE013551
SRR7074910	PNUSAE013557
SRR7074913	PNUSAE013555
SRR7074912	PNUSAE013549
SRR7166300	PNUSAE013897
SRR7126287	PNUSAE013659
SRR5787720	PNUSAE007528
SRR7166304	PNUSAE013602
SRR7166305	PNUSAE013959
SRR5787729	PNUSAE007247
SRR7126289	PNUSAE013661
SRR7133076	PNUSAE013775
SRR7133077	PNUSAE013789
SRR7133073	PNUSAE013836
SRR6945214	PNUSAE012929
SRR6945226	PNUSAE012905
SRR6945220	PNUSAE012952
SRR7179846	PNUSAE013502
SRR7178163	PNUSAE014024
SRR7178161	PNUSAE014000
SRR7133468	PNUSAE013719
SRR7166290	PNUSAE013847
SRR7219498	PNUSAE014184
SRR6896675	PNUSAE010907
SRR6896677	PNUSAE010903
SRR7155547	PNUSAE014039
SRR7072999	PNUSAE013315
SRR6983009	PNUSAE012498
SRR7050068	PNUSAE013176
SRR7179838	PNUSAE013497
SRR7179839	PNUSAE013717
SRR7166279	PNUSAE014035
SRR7094137	PNUSAE013528
SRR7178195	PNUSAE014164
SRR7145640	PNUSAE013860
SRR5782051	PNUSAE007248
SRR7133494	PNUSAE013694
SRR7178228	PNUSAE014044
SRR7233644	PNUSAE014326
SRR7233643	PNUSAE014333
SRR7233640	PNUSAE014286
SRR7178221	PNUSAE013509
SRR7219479	PNUSAE014131
SRR6927249	PNUSAE012777
SRR7219473	PNUSAE014194
SRR6927240	PNUSAE012889
SRR7073010	PNUSAE013359
SRR7073015	PNUSAE013336
SRR7073014	PNUSAE013129
SRR7073016	PNUSAE013357
SRR7048440	PNUSAE013279
SRR7094160	PNUSAE013518
SRR7048442	PNUSAE013242
SRR7048444	PNUSAE013281
SRR7048446	PNUSAE013112
SRR7048447	PNUSAE013145
SRR5781900	PNUSAE007589
SRR7191440	PNUSAE014092
SRR7191445	PNUSAE013652
SRR7191444	PNUSAE014113
SRR7233639	PNUSAE013558
SRR6982998	PNUSAE012956
SRR6982993	PNUSAE012986
SRR6982994	PNUSAE012951
SRR7086616	PNUSAE013482
SRR7086614	PNUSAE013140
SRR7086612	PNUSAE013561
SRR6902788	PNUSAE012862
SRR7188627	PNUSAE014058
SRR7188626	PNUSAE014200
SRR7188625	PNUSAE014202
SRR7188624	PNUSAE014201
SRR6899351	PNUSAE012809
SRR6945310	PNUSAE012955
SRR6945313	PNUSAE012764
SRR6945312	PNUSAE012761
SRR7133446	PNUSAE013640
SRR7133449	PNUSAE013707
SRR6896688	PNUSAE010909
SRR6896689	PNUSAE012514
SRR7178150	PNUSAE014079
SRR7219502	PNUSAE014183
SRR7178156	PNUSAE014023
SRR7178157	PNUSAE014080
SRR7178154	PNUSAE012822
SRR6896680	PNUSAE012440
SRR6896681	PNUSAE010904
SRR7178158	PNUSAE014077
SRR6896683	PNUSAE012271
SRR6896684	PNUSAE012512
SRR6896685	PNUSAE012631
SRR6896686	PNUSAE012518
SRR6896687	PNUSAE010906
SRR5787670	PNUSAE007311
SRR6927255	PNUSAE012667
SRR5787679	PNUSAE007530
SRR7073417	PNUSAE013273
SRR7073182	PNUSAE013139
SRR7073181	PNUSAE013141
SRR7073180	PNUSAE013137
SRR7073184	PNUSAE013277
SRR6927253	PNUSAE012833
SRR7195061	PNUSAE014207
SRR7195060	PNUSAE013670
SRR7073055	PNUSAE013276
SRR7094145	PNUSAE013529
SRR7094146	PNUSAE013530
SRR7073056	PNUSAE013340
SRR7094140	PNUSAE013266
SRR7094141	PNUSAE013461
SRR5765361	PNUSAE007529
SRR7145611	PNUSAE013667
SRR7145610	PNUSAE013841
SRR7048481	PNUSAE013126
SRR7107020	PNUSAE013643
SRR7050044	PNUSAE013044
SRR7107022	PNUSAE013539
SRR7107025	PNUSAE013663
SRR7107026	PNUSAE013541
SRR6927226	PNUSAE012811
SRR5790161	PNUSAE007422
SRR6875500	PNUSAE012662
SRR6875502	PNUSAE012708
SRR5787717	PNUSAE007550
SRR7107013	PNUSAE013037
SRR7074924	PNUSAE013429
SRR7074926	PNUSAE013430
SRR7074928	PNUSAE013424
SRR7048511	PNUSAE013125
SRR7126286	PNUSAE013660
SRR5787727	PNUSAE007446
SRR7133062	PNUSAE013678
SRR6885880	PNUSAE012740
SRR7133060	PNUSAE013790
SRR7133067	PNUSAE013792
SRR7133065	PNUSAE013542
SRR7133064	PNUSAE013793
SRR6945211	PNUSAE012903
SRR6899383	PNUSAE012724
SRR7119588	PNUSAE013778
SRR7119587	PNUSAE013776
SRR7086620	PNUSAE013484
SRR7094158	PNUSAE013532
SRR7178119	PNUSAE013915
SRR7178113	PNUSAE013913
SRR7178110	PNUSAE013911
SRR7178111	PNUSAE013914
SRR7155552	PNUSAE013920
SRR7073104	PNUSAE013346
SRR5787961	PNUSAE007360
SRR5815616	PNUSAE008115
SRR7048517	PNUSAE013177
SRR7050037	PNUSAE013130
SRR7050032	PNUSAE013128
SRR7050033	PNUSAE013131
SRR7050039	PNUSAE013046
SRR7133470	PNUSAE013729
SRR7178184	PNUSAE014165
SRR7178186	PNUSAE014008
SRR7152974	PNUSAE013375
SRR7152975	PNUSAE013763
SRR7145655	PNUSAE013870
SRR7178188	PNUSAE014041
SRR6880692	PNUSAE012709
SRR7133481	PNUSAE013695
SRR7133480	PNUSAE013714
SRR7155518	PNUSAE013966
SRR7133485	PNUSAE013606
SRR7133484	PNUSAE013723
SRR7152992	PNUSAE013412
SRR7152993	PNUSAE013822
SRR7145650	PNUSAE013869
SRR7178237	PNUSAE013932
SRR7178235	PNUSAE013931
SRR6896682	PNUSAE010388
SRR7178231	PNUSAE013982
SRR7195058	PNUSAE014191
SRR5800773	PNUSAE007200
SRR7195052	PNUSAE014190
SRR6927237	PNUSAE012824
SRR7219440	PNUSAE013666
SRR7179892	PNUSAE014032
SRR7155516	PNUSAE013113
SRR6903123	PNUSAE012868
SRR7048455	PNUSAE013243
SRR7155514	PNUSAE013970
SRR7048450	PNUSAE013280
SRR7075059	PNUSAE013554
SRR7075058	PNUSAE013468
SRR7126271	PNUSAE013631
SRR7178164	PNUSAE014078
SRR7075056	PNUSAE013428
SRR7075055	PNUSAE013435
SRR7178240	PNUSAE013987
SRR7178245	PNUSAE013985
SRR7155517	PNUSAE013969
SRR6896676	PNUSAE011627
SRR6983028	PNUSAE013029
SRR5787701	PNUSAE007398
SRR5787707	PNUSAE007347
SRR7094056	PNUSAE013293
SRR7133504	PNUSAE013801
SRR6902794	PNUSAE012675
SRR7178141	PNUSAE014081
SRR7178140	PNUSAE013842
SRR7178142	PNUSAE014076
SRR7178145	PNUSAE014082
SRR7178147	PNUSAE014001
SRR5781893	PNUSAE007588
SRR7133478	PNUSAE013718
SRR5781895	PNUSAE007590
SRR5781894	PNUSAE005865
SRR5781898	PNUSAE005864
SRR7048466	PNUSAE013291
SRR6885876	PNUSAE012846
SRR7048463	PNUSAE013288
SRR6885878	PNUSAE012847
SRR7094151	PNUSAE013462
SRR7073108	PNUSAE013347
SRR7094157	PNUSAE013614
SRR7179848	PNUSAE014125
SRR7073103	PNUSAE013341
SRR7073102	PNUSAE013350
SRR7073101	PNUSAE013349
SRR7073100	PNUSAE013343
SRR7073105	PNUSAE013339
SRR7178232	PNUSAE013983
SRR7050070	PNUSAE013175
SRR7133479	PNUSAE013712
SRR5787962	PNUSAE007371
SRR7073266	PNUSAE013369
SRR7073267	PNUSAE013330
SRR7050078	PNUSAE013310
SRR7050079	PNUSAE013093
SRR7133473	PNUSAE013715
SRR7133474	PNUSAE013716
SRR7133475	PNUSAE013728
SRR7133476	PNUSAE013721
SRR7133477	PNUSAE013720
SRR7191433	PNUSAE014145
SRR7191435	PNUSAE014071
SRR6875519	PNUSAE012639
SRR6875517	PNUSAE012642
SRR6875516	PNUSAE012644
SRR6875511	PNUSAE012706
SRR7233629	PNUSAE014324
SRR7050092	PNUSAE013338
SRR7233626	PNUSAE014332
SRR7178209	PNUSAE013784
SRR6927267	PNUSAE012834
SRR5800779	PNUSAE007278
